# Supplementary material for: Desmoplasia and oncogene driven acinar-to-ductal metaplasia are concurrent events during acinar cell-derived pancreatic cancer initiation in young adult mice
Source: PLoS One. 2019 Sep 6;14(9):e0221810. doi: 10.1371/journal.pone.0221810 (PMC6731019; doi:10.1371/journal.pone.0221810)
Supplement: S3 Table — (XLSX) [file pone.0221810.s005.xlsx]

## Sheet: Transcriptional Regulators
Table S1: IPA Prediction of Upstream Transcription Regulators: HP to ADM Comparison
Upstream Transcriptional Regulator	Observed Expression Fold Change	Activation z-score	P value of overlap	Target molecules in dataset
Activated Subset
STAT3		3.88	2.47e-30	A2M,ACTA2,ALDH1A3,ANGPTL4,AREG,ARG1,ARG2,BAK1,BCL3,C5,C5AR1,CASP1,CCL17,Ccl2,CCL5,Ccl8,CCNB1,CCR1,CCR5,CD226,CD74,CD83,CD86,CDKN1A,CDKN2A,CDKN2B,CIITA,COL1A1,COL1A2,COL3A1,COL5A1,CTGF,CX3CL1,CXCL10,CXCL2,CXCL6,CXCR4,CYP26A1,DLL1,EGR2,EGR3,F3,FCER1G,FCGR1A,FLRT3,FN1,FOS,FOXP3,FST,GADD45A,GATA3,GLIPR1,HAS2,HGF,HLA-A,HLA-DMA,HLA-DQA1,HLA-DRB5,HP,ICAM1,ICOS,IFI16,Ifi202b,IHH,IKZF3,IL18R1,IL1B,IL1RN,I…
SMARCA4		6.984	3.32e-20	A2M,ACTA2,AGR2,AIM2,ALDH1A3,ANXA10,AREG,ARHGAP30,ARHGDIB,ARL4C,ASNS,AZGP1,BAK1,BCL2A1,C6orf141,CASP1,CCR1,CCR2,CCR6,CD44,CD74,CDH11,CDKN1A,CDKN2A,CDKN2B,CHODL,CIITA,CKM,CLCF1,COL1A1,COTL1,CSF2RA,CTGF,CTSS,CXCR4,CXCR6,DUSP4,EDNRA,EPHA4,EPHB2,EREG,EVA1A,F3,FAM167A,FBLIM1,FCGR2A,FHL2,FN1,FOS,FUT1,GADD45A,GCAT,GJB5,GLI1,GPR68,HCLS1,HCST,HENMT1,HS3ST1,ICAM1,IER3,IFI16,IGFBP7,IL1B,IL23A,IL6,IL7R,INHBA,…
SPI1	3.542	5.185	1.57e-19	ADGRE1,BTK,C1QC,C3AR1,CCL17,CCL22,CCR6,CCR7,CD14,CD180,CD68,CDKN1A,CHIT1,CIITA,CSF1R,CSF2RA,CSF2RB,CSF3R,CTSE,CTSK,CTSS,CYBB,DCSTAMP,EGR2,FCER1G,FCGR2B,FES,FOS,GFI1,HK3,IKZF1,IL1B,IL1R2,IL1RN,IL7R,IRF4,ITGA4,KLK3,LEF1,LILRB3,LTF,LYZ,Mcpt1,Mcpt2,MMP2,MUC5AC,NCF1,NCF2,NCF4,P2RY10,PIK3CG,PSMB10,PTGS2,PTPRC,RUNX3,SP6,SPI1,SPP1,TFEC,TK1,TLR4,TNF,TREM1,VAV1
JUN		4.392	9.32e-19	A2M,ADH7,ALPP,ANXA2,ASNS,BAK1,BCL2A1,BCL3,BDNF,C3AR1,Ccl2,CD14,CD44,CD68,CDKN1A,CDKN2A,CHL1,Clca3a1/Clca3a2,CLDN2,COL1A1,COL1A2,COL24A1,CSF1R,CTGF,CX3CL1,CXCL10,CXCL16,CYGB,CYP1B1,CYR61,DIO2,DUSP5,EREG,F3,FN1,FOS,FOSL1,GIP,GREB1,GSTA5,ICAM1,IFI16,IGFBP2,IGFBP7,IL1A,IL1B,IL1RL1,IL23A,IL6,IL7R,ITGAD,JUNB,KRT16,LBP,LGALS3,LGR5,LIF,MAFA,MAOB,MMP12,MMP2,MMP3,MMP7,NCAM1,NCF2,NQO1,OSM,PCSK1,PGLYRP2,PLA2…
STAT1		5.344	2.64e-16	A2M,ACOD1,ALDH1A3,ARG1,BTNL9,C1QTNF7,C4A/C4B,CASP1,CASP4,Ccl2,CCL5,Ccl8,CCR6,CCR7,CD14,CD86,CDKN1A,CH25H,Chil3/Chil4,CIITA,CSF3R,CTSS,CX3CL1,CX3CR1,CXCL10,CXCL2,DCSTAMP,DUOX2,FCER1G,FCGR1A,FCGR2B,FOS,FOXP3,GATA3,GREB1,HAVCR2,HLA-DQA1,HLA-DRB5,ICAM1,IFI16,IL12RB2,IL1B,IL6,INS,Ins1,IRF5,IRF8,ITGAX,LCN2,MAFA,NEURL3,NLRC5,NOX4,OAS1,OASL,PDCD1LG2,PSMB10,PTGS2,PTN,RUNX1,SERPINA3,Serpina3g (includes oth…
CTNNB1		5.199	7.13e-16	ACAP1,ACTA2,ALDH1A3,AQP5,ARL4A,ASCL2,BGN,BMP1,BMP7,C6,CACNA1G,Ccl7,CD4,CD44,Cd52,CDH11,CDKN1A,CDKN2A,CDKN2B,CFD,CLDN2,CNN2,COL1A1,COL27A1,CTGF,CTHRC1,CXCL2,CXCL6,CYFIP2,CYP1B1,CYR61,DIO2,DNAJC6,DTX1,ELMO1,EPHB2,EPHB3,ETV4,EYA2,F2R,FCER1G,FGD2,FN1,FOS,FOSL1,FOXQ1,FST,FUT2,GATA3,Gcg,GJB2,GLI1,GLI2,GPA33,GPR137B,GPX2,HOXB4,HSD17B2,IGFBP2,IHH,IL1B,IL23A,Ins1,IRF4,IRF8,ITGB7,KIF23,KLK3,KRT7,LAMC2,LBH,…
SP1		4.51	3.56e-15	ACTA2,AGER,Akr1b7,ALOX5,ASNS,BACE2,BDNF,BMP7,CBS/CBSL,Ccl2,CCL22,CCL5,CDKN1A,CDKN2A,CDKN2B,Ces2c,CIITA,CKB,COL1A1,COL1A2,COL8A1,CRYAB,CTGF,CTH,CXCL10,CXCR4,CYP1B1,CYP21A2,CYP26A1,EREG,F10,F2R,F3,F7,FES,FLNA,FN1,FOS,FOSL1,FOXP3,GABRA4,GJD2,HAS2,HDAC1,HGF,HSD11B2,Hspa1b,ICAM1,IL12RB2,IL1A,IL1B,IL21R,IL2RB,IL4R,IRF4,ITGA2,ITGAD,ITGAX,KCNA3,KCNQ3,KRT16,KRT19,LAMA1,LCAT,LTB,LTB4R,MAOB,MMP11,MMP14,MMP2…
CEBPA		4.256	1.69e-13	A2M,ACOD1,ADCY7,ADH7,AKR1B10,ALOX5AP,APOB,AQP5,ARG1,ARG2,ARL4C,ASNS,BCL2A1,C3AR1,CA2,CCR1,CD14,CD3G,CDKN1A,CELA2A,CFD,COL10A1,COL1A1,COL1A2,CSF1R,CSF2RA,CSF3R,CTSK,CXCR4,CYP2C9,EGR2,FCGR1A,FOS,FZD1,GADD45A,GAL,GBX2,GGH,GLI1,GLIPR1,Hamp/Hamp2,HAS2,HDAC1,HGF,HP,ICAM1,IER3,IL1RN,IL6,ITGAX,JUNB,KRT17,KRT7,LCN2,LEPR,LTF,MMRN1,NR1I2,OLR1,PLOD2,PPARA,PTGS2,PTPRC,PTPRE,PTX3,RAB31,RIN1,RUNX2,RUNX3,S100A8,…
NFKBIA		3.347	3.17e-13	A2M,ACOD1,AZGP1,BCKDK,BCL2A1,BCL3,BID,BNIP3,BUB1B,CASP4,Ccl2,CCL5,Ccl7,CCNB1,CCR1,CD86,CDKN1A,CFTR,CH25H,COL1A2,COL3A1,COL5A2,CRYAB,CX3CL1,CXCL10,CXCL2,CXCL6,CXCR4,CYP1B1,EREG,F3,FHL2,FN1,FOS,GADD45A,GPR176,HLA-A,ICAM1,IER3,IFI16,IL1A,IL1B,IL1RN,IL6,IL7R,ITGA2,JUNB,KCNN4,LCN2,LIF,MATK,MGP,MMP14,MMP3,Mt1,Mt2,MUC5AC,NOD2,OPRD1,PMEPA1,PTGS2,PTX3,RBP1,RGS16,S100A8,S100A9,SDC1,SERPINE2,SFRP1,SHH,Slfn2…
CEBPB		4.385	3.73e-13	ACTA2,ADH7,AKR1B10,Akr1b7,ALOX5AP,AOC1,APCS,APOB,ARG1,ASNS,BCL2A1,BDNF,Ccl2,CCL5,CCR5,CD14,CDKN1A,CDKN2B,CFD,CFTR,CHIT1,CLEC4E,COL10A1,COL1A1,COL1A2,COL5A2,CSF1R,CSF3R,CXCL2,CXCR4,F7,FHL2,FOS,FZD1,GADD45A,Hamp/Hamp2,HAS2,HGF,HLA-A,HP,ICAM1,IER3,IL1A,IL1B,IL1RN,IL6,INS,Ins1,LBP,LCN2,LCP2,LEPR,MGP,MMP11,MMP3,Nrg1,NUPR1,ODC1,PLA2G4A,PLAUR,PPARA,PRSS8,PTGS2,RAC2,RUNX2,SEMA3E,SERP1,SERPINE1,SFTPD,SPP1…
ETS1		4.616	9.14e-13	ARHGDIB,ARL4C,CASP1,Ccl2,CCL5,CD14,CD27,CD44,CDKN1A,CDKN2A,COL1A2,CSF1R,CTGF,FCGR2A,FN1,FOXP3,HCST,HGF,ICAM1,IL2RB,IL7R,ITGAE,ITK,JUNB,KLRG1,LAIR1,LTB,MMP2,MMP3,MMP7,MUC5AC,NCF1,NQO1,OPRD1,PTPRN2,RUNX1,RUNX2,RUNX3,SERPINB5,Serpinb9b,SERPINE1,SLAMF6,SNAI1,SPI1,SPP1,TBXAS1,THY1,TNF,TNFSF14,WAS,ZAP70,ZEB2
RELA		4.797	1.21e-12	A2M,ACTA2,ALOX5AP,ARHGDIB,ASCL2,BCL2A1,BCL3,CBS/CBSL,Ccl2,CCL22,CCL5,CCR7,CD14,CD44,CDKN1A,CDKN2A,CFTR,CIITA,COL1A1,COL1A2,CTGF,CX3CL1,CXCL10,CXCL2,CXCL6,CXCR4,CYBB,CYP2C9,DIO2,ELMO1,ELN,F3,FN1,FOS,FOXP3,GLI2,HAS2,ICAM1,IER3,IGFBP2,IL1A,IL1B,IL1RN,IL23A,IL6,IL7R,IRF4,JUNB,LGR5,LTB,Madcam1,MMP3,MST1R,NOD2,OLR1,OPRD1,PLK1,Pmaip1,PSMB10,PTGS2,PTX3,REG1B,Serpina3g (includes others),SERPINE2,SHH,SNAI1…
EP300		2.507	2.61e-12	ACACB,ADAM12,ADORA2A,AQP5,CA12,CA2,CAPG,CAV3,CCR7,CD53,CDKN1A,CDKN2A,CDKN2B,CKB,CKM,COL1A2,CTSE,CXCR4,DTX1,DUSP4,EDARADD,EPHB2,EPSTI1,EVI2A,EVL,EYA2,FN1,FOS,GATA3,Gcg,GFI1,GFRA1,GIMAP1-GIMAP5,GIMAP7,GREB1,HSD11B2,HVCN1,IL10RA,IL18R1,IL18RAP,IL6,IL7R,INS,Ins1,ITGB7,KLK3,KMO,KRT16,LAMA3,LAMC2,MMP11,MMP7,MYO1F,Nebl,NTN1,OAS3,OLR1,PDLIM4,PLA2G4A,PPARA,PTGS2,RBP1,RNASEL,RUNX2,SCN4B,SDC1,SERPINB5,SLAMF…
CREBBP		2.239	5.87e-12	ADAM12,ADORA2A,BMP7,CA2,CAPG,CCL5,CCR5,CCR7,CD44,CD53,CDKN1A,CKB,CKM,COL1A2,CXCL10,CXCR4,CYBB,CYR61,DTX1,DUSP4,EDARADD,EGR2,EGR3,EHHADH,EPSTI1,EVI2A,EVL,EYA2,FOS,Gcg,GFI1,GFI1B,GFRA1,GIMAP1-GIMAP5,GIMAP7,GLI1,HAS2,HVCN1,IL10RA,IL18R1,IL18RAP,IL2RB,IL6,IL7R,Ins1,ITGB7,KLK3,KMO,MMP11,MYO1F,Nebl,NTN1,OAS3,PDLIM4,PTGS2,RNASEL,RUNX2,SCN4B,SDC1,SERPINA3,SERPINE2,SLAMF6,SMPD3,SPSB1,TAGLN,TESC,TFF1,TNC,T…
EGR1		4.83	1.79e-11	ACTA2,ALOX5AP,AREG,CACNA1H,CASP9,Ccl2,Ccl7,Ccl8,CCR1,CCR2,CD44,CDKN1A,COL1A1,COL1A2,CXCL2,CXCL6,DUSP4,EGR2,EREG,F3,FN1,FOSL1,FOXP3,GADD45A,GLI1,ICAM1,IL1B,JUNB,LYZ,MAOB,ME1,MMP14,NAB2,PTGS2,RRAD,SERPINE1,SHH,SNAI1,SPP1,THBS1,TIMP1,TLR4,TNF,TNFSF11,VCAM1
SMAD3		3.836	1.97e-11	ACTA2,ADAM12,APOB,AREG,BGN,Ccl2,CDKN1A,CDKN2A,CDKN2B,CIITA,CKM,COL10A1,COL1A1,COL1A2,COL3A1,CTGF,CXCL10,DEPTOR,DUSP4,ELN,EREG,FN1,FOS,FOXP3,FST,GATA3,GLI1,GLI2,Hamp/Hamp2,HAS2,HP,IL1B,IL23A,IL6,INPP5D,JUNB,KLK3,MMP12,PMEPA1,PTGS2,RUNX2,SERPINE1,SNAI1,SPP1,SSTR2,TAGLN,TF,THBS1,TIMP1,TNC,TNF,ZEB2
SMAD4		2.647	1.1e-10	AGR2,AIM2,ANGPTL4,APOB,AREG,BGN,BMP7,Ccl2,CDKN1A,CDKN2A,CDKN2B,COL10A1,COL1A2,CTGF,EREG,FN1,FOS,FOXP3,FST,GADD45A,GCNT1,GLI1,HAS2,HP,ICAM1,IER3,IL1B,INPP5D,ITGB7,LEF1,MST1R,PILRA,PTGS2,PTPRC,PTX3,RUNX1,RUNX2,RUNX3,SELPLG,SERPINE1,SHH,SNAI1,SPI1,SSTR2,THBS1,TIMP1,TNC,TNF,TNFAIP6,Tpm2
IRF8	4.043	3.009	4.85e-10	ADGRE1,CCL5,CCR2,CCR6,CCR7,CD14,CD4,CD74,CD83,CD86,CDKN1A,CIITA,CSF1R,CSF3R,CTSS,CXCL16,CYBB,EGR2,FOS,GFI1B,ICAM1,IL1B,IL6,IRF4,IRF5,IRF8,LIF,LSP1,OAS1,Pmaip1,TK1,TLR4,TLR9,TNF,TYROBP
TCF4		2.129	8.1e-10	ALPP,ARHGAP4,BHLHA15,C15orf39,CDH17,CDKN1A,CDKN2A,CDKN2B,CELA1,CEP55,CTSE,DMP1,E2F8,EDEM1,ELF4,FAM46C,FGD2,FKBP11,FN1,FOS,GLI1,HCST,Hmgn2 (includes others),IFI16,IGFBP2,KCNN4,LAMC2,LEF1,LY6D,NCAPG,PARP8,PLAC8,PQLC3,PRDX4,RUNX2,SDF2L1,SEC11C,Serpina3g (includes others),SLAMF7,SPP1,TLR9,VCAN,WISP2,ZBP1
HTT		3.747	4.26e-09	ACTA2,ADAM23,ADAMTS2,ADAMTS4,ADORA2A,ATP1A3,ATP8A1,BASP1,BCL11B,BCL3,BDNF,BID,BMP1,BMP3,C1QTNF3,CA12,CA4,CAMK2A,CASP1,CCK,CCL5,CCR6,CD74,CDH11,CDKN1A,CHAT,CIT,CKM,CLDN1,COL16A1,COL18A1,COX6B2,CRYAB,CSF1R,CTGF,CX3CL1,CYFIP2,DIO2,DKK3,DLL1,DNAJC3,DUSP5,EGR2,ETNPPL,EVL,FN1,FOS,FOSL1,GABRA1,Gcg,GJD2,GKN1,GPR88,GSTA5,Hamp/Hamp2,Hspa1b,IFI16,Ins1,JUNB,KCNIP2,LOX,LTBP2,LTF,MFAP4,MGP,MMP14,MMP2,MMP3,MPEG…
SMARCB1		2.037	6.94e-09	A2M,ARHGAP4,BNIP3,C4A/C4B,CD44,CDKN1A,CDKN2A,CENPA,CENPE,CIDEB,COL18A1,COL1A1,COL1A2,COL5A2,CXCR4,Cyp2c70,CYP39A1,F10,FCGR1A,FCGR2A,FOS,GADD45A,GJB2,HP,IFI16,IGFBP2,IL1A,KIF23,LBP,MCM10,OAS1,OAS3,PGLYRP1,POSTN,PTN,RAD51AP1,RAD54B,TFF1
KLF4		3.056	1e-08	ACOD1,ACTA2,ADGRE1,ARG1,BCL11B,BMPER,BUB1B,CCNB1,CD14,CD44,CDKN1A,CDKN2B,CENPE,Chil3/Chil4,COL1A1,COL8A1,CSF1R,CST6,CYP26A1,DLL1,DUSP4,DUSP5,EPHA2,FN1,GBX2,GDF3,GJB2,GPA33,GREB1,IL6,INHBA,ITGAD,KRT17,KRT19,KRT7,LAMA1,LGR5,ODC1,PLAUR,PPARA,S100A14,SERPINE1,SPRR1A,TAGLN,TEAD2,TF,TGM1,TNC,TNFSF11
JUND		2.927	2.98e-08	BCL3,BDNF,CCL5,CCR4,CDKN2A,CYBB,F3,FOSL1,Ifi202b,IL6,MMP3,NCF2,NOX4,PLAUR,RUNX2,SDC1,SFTPD,SPP1,TIMP1,TK1,TNF
HIF1A		4.288	8.22e-08	ACTA2,ADORA2B,ALOX5AP,ANGPTL4,AQP9,ASNS,BGN,BID,BNIP3,CA9,Ccl2,CCR2,CCR5,CCR7,CD44,CDKN1A,CDKN2A,CEMIP,CLDN1,CORO1A,CTGF,CXCL2,CXCR4,CYR61,DTX1,EREG,ESRRG,FHL2,FHL3,FN1,FOS,FZD2,GPER1,Hamp/Hamp2,HIST1H2BK,HP,IGFBP2,IL1A,IL1B,IL6,KRT19,LOX,MMP2,MMP7,MST1R,NOX4,NT5E,PGF,PLAC8,PLAUR,PLOD2,PPARA,PTGS2,SCG2,SERPINE1,SFRP1,SHH,SLC16A3,SNAI1,THBS1,TMEM45A,TNF,TNFAIP2,TNFRSF11B,VCAM1
MTPN		3.6	9.32e-08	BCL2A1,BNIP3,CASP9,Ccl2,CCNB1,Cdk3-ps,COL1A1,COL1A2,COL8A1,Ctla2a/Ctla2b,FN1,FOS,IL6,LTB,MMP3,Mt1,S100A6,S100A8,SERPINE1,SPP1,TAGLN,TNF,VCAM1
NFKB1		3.526	1.23e-07	A2M,BCL2A1,BCL3,Ccl2,CCL22,CCL5,CD3G,CD86,CDKN1A,CFTR,CIITA,COL1A1,COL1A2,CSF2RA,CTGF,CX3CL1,CXCL10,CXCL2,CYBB,CYR61,DTX1,FOS,FOXP3,GATA3,GFRA1,HAS2,HLA-DMB,ICAM1,IER3,IL1B,IL1RN,IL23A,IL6,IRF4,LTB,Madcam1,MMP3,MMP7,NOD2,POU2F2,PTGS2,PTX3,SPI1,TK1,TLR9,TNF,TRAF1,VCAM1
GLI1	3.703	4.83	1.37e-07	BCL2A1,BID,BNC1,Ccl2,CDH11,CDKN1A,COL10A1,COL1A1,DIO2,EGR3,GATA5,GLI1,GLI2,GPER1,IGFBP7,IL1R2,IL6,KLK3,KRT19,MAPK11,MEST,MMP11,MMP2,MUC5AC,NAV3,PTCH2,PTH1R,RGS10,RNASEL,RUNX2,S100A9,SFRP1,SNAI1,SPP1,TFF1,TNC,TNFRSF9,VIL1,WIF1,WNT2B
CEBPD		2.832	1.61e-07	ALOX5AP,ASNS,BCL2A1,Ccl2,CCNB1,CD14,COL10A1,CSF1R,CSF3R,CXCR4,FOS,HGF,HP,IL1B,IL23A,IL6,ITGAX,MMP3,PTGS2,SFTPD,TLR8,TLR9,TNF,TNFAIP6,TNFSF11
JUNB	3.52	2.723	1.68e-07	BCL3,BDNF,CCR4,CD68,CDKN2A,COL1A1,COL1A2,CXCL2,CYP1B1,FN1,FOSL1,FOXP3,IL1RL1,IL6,INHBA,JUNB,LCN2,MMP2,MMP3,NCF2,PLAUR,RUNX2,SERP1,SERPINE1,SFTPD,SNAI1,TIMP1,TNF,TNFRSF8
ATF2		2.49	1.77e-07	ASNS,BCKDHA,BCL2A1,CDKN2A,COL24A1,DUSP10,DUSP5,F3,FGF21,FN1,FOS,GADD45A,GIP,IL1RL1,IL23A,IL6,NUPR1,PGLYRP2,PLA2G4A,PTGS2,SERPINB5,TF,TNF,VCAM1
SOX4		2.291	2.03e-07	Acot1,CACNA1H,CASP1,CD53,CD74,CGAS,CHAC1,DUSP4,EMP1,EVI2A,EVL,FCER1G,FN1,FOS,GCAT,GFI1,GLDC,GPR171,HLA-DQB1,KYNU,LY6D,LYZ,MARCKSL1,MEX3A,MGST2,MMP11,Mt1,NCAM1,S100a11,SERPINE2,SLC2A6,SLC5A9,SLC7A3,SPI1,Tmsb4x (includes others),TPH1,TUBB2B
CEBPE		2.612	3.96e-07	ALOX5AP,Ccl7,CD14,CLEC10A,CSF1R,CSF3R,F7,IL1RN,IL6,LCN2,LTF,LYZ,MMP2,NCF1,PTGS2,TLR9,TNF
SIM1		3.103	4.53e-07	ADAM28,AGER,ANG,ANGPTL4,CCR1,Cd52,CD86,COL11A1,COL12A1,COPZ2,CPXM2,DLL1,EGF,ELL2,FCGR2A,Gcg,GLI1,H2-Q5,HLA-A,ICAM1,IFI16,Ins1,ITIH3,KLK3,LCAT,LTF,MYCL,PDLIM4,POSTN,PTPN22,RGS10,SEMA5B,SHH,SPRR1A,TNF,TNFRSF9,TYROBP,USP2,WNT7B,ZG16
SPIB	6.937	3.33	6.5e-07	BTK,CCR2,CCR5,CCR9,CD300C,CD86,CLEC10A,CLEC4M,DLL1,EGR2,FAM46C,Hspa1b,IKZF3,IRF4,KLK3,LGR5,LILRB3,MARCH1,P2RY10,P2RY6,SLAMF9,TNFRSF11B
FOXO1		5.338	8.26e-07	A2M,AFF3,ALDOB,ANGPTL4,ANXA3,AQP9,ATP6V0D2,BCL2A1,BID,CA2,CCNB1,CCR7,CDKN1A,CDKN2A,CDKN2B,CH25H,CIDEA,CTGF,CTSE,CTSK,CXCL10,DCSTAMP,DIO2,DLGAP5,EGR2,FGF21,FMOD,FN1,FOS,FOXP3,GADD45A,GRHPR,ICAM1,IER3,IGFBP7,IKZF1,IL1B,IL6,IL7R,INS,Ins1,IRF5,JUNB,KLK3,LCP2,MAFA,ME1,MMP3,NCAPG,PAK1,PCK2,PLSCR1,PTPRC,Ptprv,RUNX2,SERPINB5,SERPINE1,SLC25A24,SLC2A2,THBS1,TNF,TNFRSF11A,TNFRSF9,TRAF1,VCAM1
IFI16	4.435	3.929	1.53e-06	AREG,CCL5,CCR4,CDKN1A,CDKN2A,CSF3R,CXCL10,GADD45A,ICAM1,IFI16,IL1B,IL1RN,IL2RB,IL6,IL7R,MTHFD2,OAS1,SFTPD,TNF,VCAM1
ARNT2		2.837	1.55e-06	ADAM28,AGER,ANG,ANGPTL4,CCR1,Cd52,CD86,COL11A1,COL12A1,COPZ2,CPXM2,DLL1,EGF,ELL2,FCGR2A,Gcg,GLI1,H2-Q5,HLA-A,ICAM1,IFI16,ITIH3,KLK3,LCAT,LTF,MYCL,PDLIM4,POSTN,PTPN22,RGS10,SEMA5B,SPRR1A,TNF,TNFRSF9,TYROBP,USP2,WNT7B,ZG16
CREB1		3.319	3.1e-06	ADGRA1,ADORA2A,ARFGEF3,ARG1,BDNF,BNIP3,CCK,CCNB1,Ccnjl,CD3D,CD4,CD68,CDA,CDH11,CDKN1A,CH25H,Chil3/Chil4,CIITA,COL24A1,CXCL2,CXCR4,CYFIP2,CYR61,DIO2,DKK2,EGR2,ESRRG,FN1,FOS,FOXP3,GADD45A,GAL,GFRA1,HAS2,HERPUD1,HLA-A,HLA-DQB1,IER3,Ifi202b,IL1B,IL6,INHBA,ITGBL1,JUNB,KCNIP2,LCN2,LYPD6,MARCKSL1,MDGA1,MEST,MUC5AC,NAB2,Nrgn,PCSK1,PIM3,PLA2G4A,PLCXD2,PLPPR1,PLXNC1,PTGS2,RASGEF1B,RELT,SCG2,SERPINI1,SH3KBP…
IRF3		3.383	3.61e-06	ARG2,BTLA,Ccl2,CCL5,CD86,CDH11,CX3CL1,CXCL10,FCGR1A,FN1,FST,FUT2,Hamp/Hamp2,IFI16,IL1B,IL23A,IL6,IRF5,JUNB,LAG3,LCN2,MFAP2,MMP3,Ms4a4b (includes others),NLRC5,OAS1,OAS3,OASL,PAH,PHF11,PLAC8,Pmaip1,Slfn1,TLR4,TNF,ZBP1
ECSIT		3.231	3.89e-06	BCL3,CD44,CD83,IER3,IL1B,IL1RN,IL6,JUNB,PLAUR,PTGS2,TRAF1
IRF1		4.101	9.37e-06	ADAM8,BAK1,CASP1,CCL5,CCNB1,CDKN1A,CFTR,CIITA,CTSS,CXCL10,CXCL16,CXCL2,CYBB,FOXP3,IL12RB2,IL1B,IL6,IRF4,IRF5,LTB,OAS1,OASL,ODC1,PDCD1LG2,PIGR,PSMB10,PTGS2,SPI1,TLR9,TNF,VCAM1
LEF1	3.889	2.611	1.67e-05	CACNA1G,CASP9,CDKN1A,CDKN2A,CXCR4,FN1,GATA3,Gcg,HAS2,IL7R,LEF1,MMP2,MMP7,NCAM1,RUNX2,SPP1
STAT4		4.441	2.84e-05	ACAP1,ARHGAP15,BCL3,CCR5,Ctla2a/Ctla2b,CXCL10,CXCL2,DAP,FCER1G,FYB1,GATA3,HLA-DQB1,Hspa1b,IER3,Ifi202b,IL10RA,IL12RB2,IL18R1,IL18RAP,IL6,IRF4,MATK,Ms4a4b (includes others),Mt1,PLAC8,PLOD2,RGS16,RRAD,RRAGD,S100A4,SELPLG,SERPINB5,SERPINE1,TIMP1,TNF,TUBB2B,UNC13D
CCND1		3.494	4.21e-05	ALDH1A3,AQP3,AREG,AZGP1,Bmyc,C7,CD44,CDCA2,CDKN1A,CDKN2A,CDKN2B,CEP55,COL1A1,COL27A1,COL5A2,DKK2,E2F8,EPHA2,EREG,FLNA,GNMT,GPRC5A,HECTD2,IER3,ITIH2,KIF2C,KIF4A,KLK3,KNL1,MCM10,MMP2,MMP3,MYRIP,NT5E,PAH,PBLD,PCLAF,PDLIM4,PLK1,PMEPA1,PRSS1,PSRC1,PTPRC,SPP1,SVIP,TNF,TRIP13,UHRF1,WNT7A
FOXM1		3.479	4.26e-05	BUB1B,CCNB1,CDCA2,CDKN1A,CDKN2A,CENPA,CENPE,FOS,FZD1,HSD11B2,IL6,LEF1,LOX,MMP2,MMP7,MUC5AC,PLAUR,PLK1,PTCH2,SFRP1,SFTPD,SNAI1,VCAN,ZEB2
USF1		2.037	4.3e-05	CBS/CBSL,Ces2c,CIITA,CTSS,GATA3,GATA5,GHRL,Hamp/Hamp2,HGF,HOXB4,Mt1,OPRD1,PIGR,PTGS2,SERPINE1,SPP1,SYNPO,TBX2
MBD2		2.578	5.59e-05	AMY2A,BCAT2,CDKN1A,CDKN2A,CDKN2B,CEL,FOXP3,KCNK10,MMP2,NUPR1,PLK1,PRSS2,PTF1A,REG1B,RNASE1
ETS2		2.938	5.98e-05	CDKN1A,CDKN2A,CSF1R,FOS,ICAM1,JUNB,LYZ,MKX,MMP3,SPP1,SYK,TFEC,Tlr13,TLR9,TNF,TNFSF14
Gm21596/Hmgb1		2.008	6.38e-05	AGER,CXCL6,CXCR4,IL1B,IL1RL1,IL6,TLR4,TNF
FOXO3		2.969	6.82e-05	Acot1,ANXA3,ATP6V0D2,BNIP3,BUB1B,CASP4,CCNB1,CDKN1A,CDKN2B,CEP55,CH25H,CLDN1,CTGF,CXCL10,CXCR4,CYR61,DLGAP5,EGR2,FMOD,FOS,FOXP3,GADD45A,IER3,IGFBP7,IL6,INHBA,JUNB,KIF2C,LCN2,LCP2,Mt1,Mt2,MTHFD2,NPNT,NT5E,NUPR1,PAK1,PLK1,PTPRC,SLIT2,SNAI1,SPAG5,TFF1,TNF,TNFRSF1B,VCAM1
NFAT5		2.621	8.27e-05	AREG,BCL2A1,Ccl2,CYBB,EREG,Hspa1b,LCN2,NOX4,S100A4,TNF
SMAD2		3.383	0.000165	ACTA2,ADAM12,BGN,CDKN1A,CDKN2A,CDKN2B,CTGF,FN1,FOXP3,Hamp/Hamp2,HAS2,IL6,INPP5D,MMP2,RUNX2,SERPINE1,SNAI1,THBS1
CARM1		2.596	0.000201	Ccl2,CCNB1,CDKN1A,CDKN2A,EGR3,FOS,GADD45A,ICAM1,MMP3,SPINK1,TFF1
IRF7		4.206	0.000218	C5,CASP4,Ccl2,CCL5,CXCL10,FCGR1A,FOXP3,FZD1,Hamp/Hamp2,IFI16,IRF5,IRF8,ITGAX,Ms4a4b (includes others),OAS1,OAS3,OASL,PHF11,PLAC8,PLSCR1,PSMB10,S100A8,Slfn1,TLR4,TLR8,TRAF1,UBA7,ZBP1
HMGB1		3.432	0.000325	AGER,CD83,CD86,CDKN1A,CDKN2A,CKM,CXCL6,ICAM1,IL1A,IL1B,IL6,MMP3,PTGS2,TLR4,TNF,TNFSF11,VCAM1
SMAD1		2.638	0.000325	ACTA2,CDKN1A,CDKN2B,COL10A1,COL1A1,COL1A2,CTGF,CXCL2,Hamp/Hamp2,RUNX2,SPP1
HOXA7		2.093	0.000346	EDNRA,FLT3,IL7R,KCNA3,LAT2,LY86,Nrgn,TGM1,Tmsb4x (includes others)
MYB		3.653	0.000576	CCNB1,CD4,CDKN2B,CELA2A,COL1A2,CXCR4,FN1,GATA3,GIMAP1-GIMAP5,GIMAP7,GSTM1,IL18R1,IL7R,MMP11,MMP3,PTGS2,SDC1,SHH,SNAI1,SPP1,TFEC,VAV1
NFATC3		2.392	0.000774	ACTA2,AIF1,COL1A1,EGR2,EGR3,FOS,IL6,MMP3,PTGS2,SFTPD,TNF,TNFSF11,TNNI3
REL		2.204	0.000817	ADK,BCL2A1,BCL3,CD86,CDKN1A,CIITA,CLDN10,COTL1,CXCL10,DNAH1,EDARADD,EGR2,EPHB2,F3,FN1,FOS,FOSL1,FOXP3,HLA-A,ICAM1,IER3,IL23A,IL6,IRF4,IRF5,IRF8,NAB2,PDCD1,PHGDH,RDH10,SNAI1,TNF,Tnfrsf22/Tnfrsf23,TTK
MITF		3.114	0.000881	CCNB1,CD44,CDKN2A,CEP55,CHTF18,COL1A1,CTSK,DCSTAMP,FMOD,FN1,FOS,GLI1,GPR137B,GREB1,HPGDS,IRF4,ITGA4,KIF4A,LGALS3,Mcpt2,Mcpt4,MGP,MMP14,NGFR,PIR,PLK1,RRAGD,SDC1,SERPINE1,SLC7A8,SNAI1,SPAG5,TBX2,TPH1
TSC22D1		2	0.00126	FN1,IL1B,IL6,SERPINE1
IRF5	3.64	3.046	0.00136	BAK1,CCL5,CDKN1A,CXCL10,CXCL2,CXCR4,IL23A,IL6,IRF5,OAS1,OASL,PLSCR1,SP110,TNF
PAX7		2.111	0.0018	BCKDHB,C1QTNF3,CDH11,CXCR4,DEPTOR,MEST,NPNT,NQO1,OLFM1,PDLIM4,PRRX1,PTGR1,SEMA3E,TOB1
FOXL2		3.561	0.00199	BCL2A1,BID,CDKN2A,CH25H,CXCL2,FOS,FST,ICAM1,IER3,INHBA,LIF,OSR2,PTGS2
PLAG1		2.164	0.00429	CD300C,COL9A3,ETV4,KRT19,LILRB3,LSP1,MAPK11,P2RX1,PIR,RBP2,TRAF1
TCF7		2.626	0.00498	BCL11B,CD3G,CD4,FOS,GATA3,LAT,PPARA,SPI1,SPP1
Hmgb1		2.165	0.00541	AGER,CDKN1A,IL1B,IL6,SCG2,TNF
MSX2		2.179	0.00614	AQP3,EGR2,EPHA4,LEF1,PTH1R,SPP1,WNT7A,WNT7B
ELF3		2.406	0.00744	ANGPTL4,FN1,IL6,KLK3,LYZ,MMP3,PTGS2
PPRC1		2.343	0.00939	AADAC,ALOX5AP,CLDN1,DUSP5,IL1A,LCN2,PHLDA1,PTGS2,SPINK1
KLF5		2.081	0.011	ACTA2,ARG1,CDKN1A,CXCR4,LAMA1,RUNX1,S100A9,SORCS2,TAGLN,TCF23
T		2.236	0.0158	CD44,COL1A1,FMOD,MGP,SHH
IRF6		2.76	0.0162	CD14,IL1B,IL23A,IL6,LCN2,NLRP3,PTGS2,TLR4
YAP1		2.951	0.0166	ACTA2,AREG,BMPR1B,CDKN1A,CTGF,CYR61,FN1,FOS,ICAM1,NLRC4,PLK1,PTGS2,TAGLN,UHRF1,VCAM1
FOXO4		2.043	0.0182	ANXA3,BNIP3,CDKN1A,CDKN2B,CH25H,CTGF,FMOD,GADD45A,IER3,IGFBP7,LCP2,PTPRC,SERPINE1,VCAM1
TCF7L2		2.573	0.0202	ADAMTS4,ALOX5,AQP3,AQP9,ASPA,CD4,CDKN1A,CDKN2A,CLDN2,CTGF,DOCK10,EHHADH,EVI2A,EVI2B,FGF21,Gcg,GJC2,IL23A,INS,Ins1,KNDC1,LAMC2,LBH,LEF1,LRRN1,MAFA,MAL,ME1,MMP7,NKAIN1,PIM3,RAB31,RASGEF1B,RHBDL2,SPP1,SYTL2,TSPAN2,WISP2
TARDBP		2	0.042	Ccl2,CFTR,IL1B,IL6,LCN2,TNF
ERG		3.051	0.0466	ARHGAP22,ARHGAP4,COL11A2,CXCR4,DOCK10,DOCK2,ELMO1,FAM174B,HERPUD1,ICAM1,KLK3,LEF1,MMP3,PLAUR,PLEK,PTPN22,RCAN2,SLIT2,SPP1,THBS1,WNT11,WNT2,WNT2B
Inhibited Subset
PRDM1		-2.071	3.43e-19	2210407C18Rik,ACOX2,ADAM8,AIM2,ANGPTL4,AQP3,ARG2,BCL2A1,BTK,CA9,CCR7,CD22,CD53,CD74,CD86,CFH,CIITA,CLDN1,CXCL2,CXCL6,CXCR4,Eci3,EGR2,EVA1A,F5,FAM167A,FGR,FOS,FOSL1,FZD2,Gsta4,GSTA5,HLA-DQA1,Ifi202b,IL18RAP,IL1A,IL1B,IL6,IRF4,IRF8,ITGA4,LRRN1,MALL,ME1,MMP25,MS4A4A,MTMR11,MYO1A,NLRP3,PDCD1,PLA2G4A,PLAC8,PSMB10,REG1A,RGS18,S100A8,S100A9,SERPINA3,SLC16A5,SNAI1,SPIB,TNF,TNFAIP6
KLF2		-2.184	1.54e-14	AQP5,BCL3,Ccl2,CCL5,Ccl7,CCR5,CCR7,CDKN1A,CDKN2B,CTGF,CX3CR1,CXCL2,CXCR4,CYP1B1,DLL1,DOCK2,ELN,F3,FGR,FOXP3,GADD45A,IL1B,IL1RL1,IL6,ITGB7,JUNB,KCNN4,LBP,LEPR,MMP14,NQO1,PGF,PLOD2,PTGS2,RUNX2,SELPLG,SERPINE1,SFTPD,TFPI2,THBS1,TIMP1,TNF,TNFRSF8,VAV1,VCAM1
ZFP36		-4.282	3.37e-12	CDKN1A,CENPA,COL3A1,CTSS,CXCL2,CYBB,E2F8,FOS,FOSL1,ICAM1,IER3,IL1A,IL1B,IL23A,IL6,LCN2,LTF,MEFV,OSM,PLAUR,PTGS2,S100A8,S100A9,SPP1,TFF1,TLR4,TMEM56,TNF,TRAF1,VCAM1
SMAD7		-3.18	6.03e-10	ACTA2,ADAMTS2,ALDOB,AREG,BGN,BMP7,BMPR1B,Ccl2,CCL5,CCNB1,CDKN1A,CDKN2B,CKM,COL1A1,COL1A2,COL3A1,CTGF,CXCL10,DEPTOR,FN1,FST,GADD45A,Hamp/Hamp2,ICAM1,IL1B,ITGBL1,LTBP2,MMP12,MMP2,PMEPA1,SERPINE1,TAGLN,TGFBI,TIMP1,TNF
SIRT1		-2.827	6.11e-10	ACAP1,BDNF,BNIP3,CA12,Ccl2,CCL5,CD74,CD83,CDKN1A,CDKN2A,CDKN2B,CELA1,CLCA1,COL10A1,CORO1A,CPA1,CPB1,EDEM1,ENTPD8,FGF21,FN1,FOXP3,GADD45A,GATA5,GLI1,GLI2,HCK,HGF,HLA-A,HLA-DQA1,HLA-DQB1,HLA-DRB5,ICAM1,IL1B,IL2RG,IL6,LAPTM5,LGALS3,LTBP2,MAPT,MMP2,MMP3,Ms4a6b,NCAM2,NEURL1,NLRC5,NPNT,OAS1,PCK2,PNPLA3,PTF1A,PTN,RGS16,RUNX2,Sectm1b,SERPINE1,Slfn2,SP110,SYNPO,TACSTD2,TBC1D10C,TNF,TNFSF11,UBA7,ZNF618
CBL		-2.887	4.83e-09	CD3E,CDKN1A,CDKN2B,CFTR,COL1A1,CSF2RB,CXCL2,EPHA4,FLT3,FN1,FOS,IL1B,IL6,Ins1,LAT,MMP2,RUNX2,TNF,VAV1
CBX5		-3.528	1.09e-08	AGR2,ASCL2,C15orf48,CD68,CDH17,CDKN1A,CEMIP,CKM,CYP1B1,FOXQ1,GCNT3,HENMT1,KLK3,KRT20,LCN2,LEF1,MMP7,MUC13,OAS1,OLR1,PROM2,QPRT,RUNX2,SERPINA3,SLC7A8,SNTB1,SYTL2,TACSTD2,TGFBI,TSPAN8
IRF4	3.102	-3.083	6.95e-08	ARG1,BNIP3,CCL17,Ccl2,CCNB1,CD68,CDKN2A,CIITA,CTSS,CX3CR1,CXCL10,CXCR4,FOXP3,GATA3,IL18RAP,IL1B,IL1RN,IL6,IL7R,INPP5D,IRF4,IRF5,OAS1,PHF11,PLAUR,PLSCR1,PPIB,SPIB,SPP1,TK1,TNF,TNFRSF8,TNFRSF9
RUNX3	3.819	-2.986	1.97e-07	ABCC5,CCR7,CD4,CDH11,CDKN1A,CIITA,COL12A1,CTGF,CYR61,EXTL3,FBN1,FLNA,FSTL1,FZD2,GLI2,IL1B,ITGAE,ITGAX,KCTD15,LILRB3,LOX,PXDN,RNF150,RUNX1,SLIT2,SPP1,THY1,TMEM56
HDAC3		-2.087	2.21e-07	ACACB,ALOX5,CCNB1,CDKN1A,CDKN2A,COL1A2,CXCL10,CXCL2,FOS,HP,ICAM1,IL6,KLK3,ME1,MMP12,PTGS2,SERPINE1,SPP1,TAGLN,TBX2,TFF1,TLR9,TNF,TNNI2
GLIS2		-3.162	2.99e-07	Ccl2,COL1A1,CTGF,CXCL10,INS,LTBP2,MGP,MMP14,SERPINE1,SNAI1
GFI1	-3.352	-2.465	4.55e-07	BAK1,BCL3,CASP1,Ccl2,CDKN1A,CELA2A,CXCR4,EGR2,F2R,GATA3,GFI1,GFI1B,ICAM1,IL1A,IL1B,IL6,IL7R,LYZ,MMP7,NT5E,Pmaip1,RASGRP1,SERPINA3,TNF,TNFSF14
TAF4		-2.301	7.24e-07	AREG,BDNF,CDH11,CLDN1,CTGF,FMOD,GJB2,IL1RN,KRT16,LRRC15,MMP2,MMP3,OAS1,OLFML3,PTN,RUNX1,SCUBE1,SPP1,SPRR1A,TFF1,TGM1,THBS1,THBS2
EED		-2	2.59e-06	BDNF,CDKN2A,GATA3,Hmga2,HOXB4,IGFBP2,MMP2,MMP7,PTGS2,RUNX2,SHH,THY1,WIF1
HLX		-2.777	5.79e-06	AREG,CCNB1,CD44,CDKN2A,CLDN1,CTSS,CYP1B1,FER1L6,ICAM1,IL4R,KYNU,THY1
HOXA3	3.965	-2.876	2.39e-05	ALOX5,ANXA2,EVI2A,GFI1B,IKZF1,ITGA4,PIK3CG,PLEK,PSTPIP1,RAC2,RUNX1,SPI1,TNFRSF1B,TSPAN32
HNF1B		-2.298	2.41e-05	ALDOB,BGN,CA2,CD44,CLDN1,COL5A1,COL5A2,FBLIM1,FN1,FZD1,FZD2,IHH,Ins1,MMP2,MMP7,PLAUR,PTF1A,S100A4,S100A6,SLC2A2,SNAI1,Sult1d1,TACSTD2,ZEB2
NAB2	3.067	-2.621	6.38e-05	ALOX5AP,CDKN1A,F3,FN1,FOS,MMP3,NAB2,RRAD
SPDEF		-2.109	8.79e-05	CDH11,CDKN1A,COL16A1,COL1A1,COL5A1,COL5A2,CTGF,DKK3,KLK3,LEF1,MUC5AC,PLAUR,SDC1,SERPINB5,SERPINE1,TNC
XBP1		-2.121	8.86e-05	ACACB,BHLHA15,Ccl2,CXCL2,DNAJC3,EDEM1,EDEM2,ERO1B,FKBP11,FKBP2,FN1,Gkn3,HERPUD1,ICAM1,IL6,INS,IRF4,MAFA,MCFD2,NCF1,NUCB2,PDIA2,PGC,PPIB,S100A6,SDF2L1,SEC11C,SERP1,SRPRA,SSR4,TNF,TNFSF11,TRAM1,VCAM1
TRIM24		-3.162	9.13e-05	CA2,CXCL10,EPSTI1,FBN1,FLRT3,ITIH2,LGALS3,Ms4a4b (includes others),OAS1,OASL,PCLAF,PHF11,PLAC8,PSMB10,S100a11,SERPINE1,SPP1,TGFBI,TRPV6,UBA7
RCAN1		-2.767	0.000787	BDNF,F3,FOS,ICAM1,IL6,PTGS2,TNF,VCAM1
MEOX2		-2.292	0.00089	CDKN1A,CXCL2,CXCL6,F3,ICAM1,IL6,MMP14,PTX3,TRAF1,VCAM1
BCL3	6.273	-2.342	0.00589	CCL5,CD86,CXCL10,GATA3,HLA-DQB1,ICAM1,IL1B,PLAUR,TNF
MYT1		-2.236	0.00963	ARHGDIB,IL27RA,Milr1,PTGR1,RIN1
MYCN		-3.806	0.0355	ABCC3,BASP1,BID,CDH11,CDKN1A,CIITA,COL18A1,COL1A1,COL5A2,COL8A1,CTGF,DKK3,DPYSL3,FBN1,FN1,HLA-A,IGFBP7,INHBA,ITGA2,KLK3,MAGT1,MMP2,MRC2,NCAM1,NGFR,NTRK1,ODC1,PHGDH,SERPINE1,SLC16A7,TAGLN,ZEB2
