# Supplementary material for: Desmoplasia and oncogene driven acinar-to-ductal metaplasia are concurrent events during acinar cell-derived pancreatic cancer initiation in young adult mice
Source: PLoS One. 2019 Sep 6;14(9):e0221810. doi: 10.1371/journal.pone.0221810 (PMC6731019; doi:10.1371/journal.pone.0221810)
Supplement: S4 Table — (XLSX) [file pone.0221810.s006.xlsx]

## Sheet: DE Genes HP-ADM&PDAC
Table S2	Complete list of differentially expressed genes identified by HP-ADM/PDAC comparison
	Genes identified have an observed expression fold-change > 2 and comparison has an adjusted P value < 0.01
Ensembl GeneID	Gene Symbol	log2(Fold Change)	Adjusted P Value	HP vs ADM and PDAC (Up/Down)
ENSMUSG00000022952.16	Runx1	5.00822	1.45773e-86	Up
ENSMUSG00000019978.16	Epb41l2	2.96579	1.57193e-82	Up
ENSMUSG00000004552.16	Ctse	9.9872	1.42634e-74	Up
ENSMUSG00000028664.14	Ephb2	5.04533	3.40029e-73	Up
ENSMUSG00000032418.15	Me1	4.66675	4.14697e-69	Up
ENSMUSG00000024937.14	Ehbp1l1	3.56207	3.83907e-67	Up
ENSMUSG00000006219.12	Fblim1	3.57107	6.54063e-65	Up
ENSMUSG00000021556.11	Golm1	5.55633	5.13016e-64	Up
ENSMUSG00000014444.17	Piezo1	2.74061	1.02927e-62	Up
ENSMUSG00000020911.14	Krt19	3.90366	1.69025e-62	Up
ENSMUSG00000018920.11	Cxcl16	4.31085	4.18116e-60	Up
ENSMUSG00000031103.12	Elf4	3.3597	8.33546e-57	Up
ENSMUSG00000038400.15	Pmepa1	4.8915	1.21145e-53	Up
ENSMUSG00000047230.6	Cldn2	8.22696	1.82156e-51	Up
ENSMUSG00000040711.7	Sh3pxd2b	4.59767	2.01488e-51	Up
ENSMUSG00000022443.16	Myh9	1.65313	7.71096e-51	Up
ENSMUSG00000027878.11	Notch2	1.9837	1.09187e-50	Up
ENSMUSG00000029135.10	Fosl2	2.86648	1.30262e-49	Up
ENSMUSG00000056220.14	Pla2g4a	5.10692	4.01428e-49	Up
ENSMUSG00000032300.7	1700017B05Rik	3.47579	3.20027e-48	Up
ENSMUSG00000062127.11	Cttnbp2nl	2.84374	3.33831e-48	Up
ENSMUSG00000037552.17	Plekhg2	2.48088	2.06277e-47	Up
ENSMUSG00000005087.17	Cd44	5.91605	6.9233e-47	Up
ENSMUSG00000020828.13	Pld2	2.10697	9.46302e-47	Up
ENSMUSG00000024544.8	Ldlrad4	3.01369	1.06784e-45	Up
ENSMUSG00000032348.6	Gsta4	7.18905	1.31811e-45	Up
ENSMUSG00000037946.11	Fgd3	4.57705	3.92113e-45	Up
ENSMUSG00000070327.14	Rnf213	1.97445	1.43698e-44	Up
ENSMUSG00000028854.9	Slc9a1	1.59821	3.04345e-44	Up
ENSMUSG00000035673.10	Sbno2	2.51063	1.38989e-43	Up
ENSMUSG00000001025.8	S100a6	4.73071	3.42387e-43	Up
ENSMUSG00000045991.18	Onecut2	8.82524	4.76379e-43	Up
ENSMUSG00000032231.14	Anxa2	4.3294	1.09994e-42	Up
ENSMUSG00000044674.6	Fzd1	4.50294	1.37185e-42	Up
ENSMUSG00000038732.15	Mboat1	4.83038	7.09822e-42	Up
ENSMUSG00000031827.13	Cotl1	3.51675	5.50551e-41	Up
ENSMUSG00000040663.8	Clcf1	4.80471	2.07122e-40	Up
ENSMUSG00000033149.16	Phldb2	3.20779	2.30984e-40	Up
ENSMUSG00000028599.10	Tnfrsf1b	3.23593	1.7227e-39	Up
ENSMUSG00000057789.13	Bak1	3.13817	1.915e-39	Up
ENSMUSG00000030208.15	Emp1	3.57873	6.62639e-39	Up
ENSMUSG00000006445.3	Epha2	5.29506	1.94502e-38	Up
ENSMUSG00000002020.15	Ltbp2	6.81213	2.07488e-38	Up
ENSMUSG00000040990.17	Sh3kbp1	3.588	6.92118e-38	Up
ENSMUSG00000041836.10	Ptpre	5.09382	7.35151e-38	Up
ENSMUSG00000004665.10	Cnn2	3.75759	9.08629e-38	Up
ENSMUSG00000032584.12	Mst1r	4.95692	2.53881e-37	Up
ENSMUSG00000026029.14	Casp8	1.9403	7.49695e-37	Up
ENSMUSG00000015533.8	Itga2	7.02248	9.59457e-37	Up
ENSMUSG00000028364.15	Tnc	8.61973	1.03503e-36	Up
ENSMUSG00000056515.8	Rab31	3.18588	1.09121e-36	Up
ENSMUSG00000018334.17	Ksr1	2.55602	1.71609e-36	Up
ENSMUSG00000046402.10	Rbp1	5.0747	3.05518e-36	Up
ENSMUSG00000042331.13	Specc1	3.78868	4.33186e-36	Up
ENSMUSG00000028337.14	Coro2a	6.65782	7.07184e-36	Up
ENSMUSG00000030774.13	Pak1	4.8109	1.77652e-35	Up
ENSMUSG00000003352.13	Cacnb3	3.6608	7.21145e-35	Up
ENSMUSG00000032332.17	Col12a1	6.90863	2.48657e-34	Up
ENSMUSG00000026655.14	Fam107b	3.09694	2.74024e-34	Up
ENSMUSG00000029094.12	Afap1	1.62858	3.46637e-34	Up
ENSMUSG00000023039.16	Krt7	5.42049	3.71447e-34	Up
ENSMUSG00000026479.13	Lamc2	5.92809	5.27274e-34	Up
ENSMUSG00000021493.15	Pdlim7	4.37672	5.41298e-34	Up
ENSMUSG00000095115.2	Itpripl2	3.00942	1.06465e-33	Up
ENSMUSG00000004562.16	Arhgef40	4.22429	1.61297e-33	Up
ENSMUSG00000031558.15	Slit2	3.69052	3.4305e-33	Up
ENSMUSG00000049866.12	Arl4c	4.80001	5.70355e-33	Up
ENSMUSG00000016024.9	Lbp	4.38897	1.09741e-32	Up
ENSMUSG00000042808.8	Gpx2	6.51524	1.19639e-32	Up
ENSMUSG00000013698.12	Pea15a	2.11018	2.21737e-32	Up
ENSMUSG00000001435.15	Col18a1	3.54657	2.28102e-32	Up
ENSMUSG00000058056.16	Palld	3.68076	5.81955e-32	Up
ENSMUSG00000024032.6	Tff1	10.0426	1.11648e-31	Up
ENSMUSG00000023249.15	Parp3	3.11667	2.04488e-31	Up
ENSMUSG00000037784.14	Dzip1l	3.26324	2.21542e-31	Up
ENSMUSG00000034595.17	Ppp1r18	3.72427	2.84857e-31	Up
ENSMUSG00000027134.4	Lpcat4	4.80817	3.74962e-31	Up
ENSMUSG00000092500.1	Gm20400	5.18647	3.88068e-31	Up
ENSMUSG00000017607.9	Tns4	8.30351	4.17583e-31	Up
ENSMUSG00000020275.9	Rel	2.94706	6.77816e-31	Up
ENSMUSG00000025931.15	Paqr8	6.47863	1.33621e-30	Up
ENSMUSG00000043336.14	Filip1l	2.57906	1.64819e-30	Up
ENSMUSG00000037419.9	Endod1	2.46233	1.92336e-30	Up
ENSMUSG00000041736.7	Tspo	1.99068	2.78671e-30	Up
ENSMUSG00000008136.14	Fhl2	5.4637	3.23916e-30	Up
ENSMUSG00000042439.12	Zfp532	2.82145	5.39992e-30	Up
ENSMUSG00000020121.15	Srgap1	4.21768	5.46605e-30	Up
ENSMUSG00000018474.17	Chd3	2.15405	6.24767e-30	Up
ENSMUSG00000055805.15	Fmnl1	3.36879	6.423e-30	Up
ENSMUSG00000040152.8	Thbs1	4.37119	7.47468e-30	Up
ENSMUSG00000020181.16	Nav3	3.73152	9.02683e-30	Up
ENSMUSG00000053175.17	Bcl3	6.37204	1.09233e-29	Up
ENSMUSG00000074305.9	Peak1	2.12488	1.70248e-29	Up
ENSMUSG00000024349.9	Tmem173	3.64646	1.94233e-29	Up
ENSMUSG00000073802.4	Cdkn2b	6.39072	2.162e-29	Up
ENSMUSG00000030748.9	Il4ra	4.69903	2.34535e-29	Up
ENSMUSG00000047747.10	Rnf150	3.26547	2.79366e-29	Up
ENSMUSG00000020021.4	Fgd6	2.62386	1.02242e-28	Up
ENSMUSG00000040158.12	Tax1bp3	1.54481	1.02867e-28	Up
ENSMUSG00000050989.9	Selenon	2.07332	2.0541e-28	Up
ENSMUSG00000027562.12	Car2	6.31377	2.09276e-28	Up
ENSMUSG00000029860.16	Zyx	1.6467	2.22538e-28	Up
ENSMUSG00000034255.17	Arhgap27	3.81284	2.6608e-28	Up
ENSMUSG00000107215.1	Gm43197	2.42685	5.94654e-28	Up
ENSMUSG00000032479.15	Map4	2.15447	1.08549e-27	Up
ENSMUSG00000032369.13	Plscr1	4.70362	1.42625e-27	Up
ENSMUSG00000015839.6	Nfe2l2	1.82136	1.69974e-27	Up
ENSMUSG00000032226.5	Gcnt3	11.8536	1.95757e-27	Up
ENSMUSG00000042268.10	Slc26a9	7.65729	2.33179e-27	Up
ENSMUSG00000026070.15	Il18r1	5.53481	2.92245e-27	Up
ENSMUSG00000056737.14	Capg	4.68553	3.36551e-27	Up
ENSMUSG00000047180.8	Neurl3	3.39302	6.85648e-27	Up
ENSMUSG00000027907.4	S100a11	4.24348	7.75961e-27	Up
ENSMUSG00000037679.9	Inf2	4.11437	8.95929e-27	Up
ENSMUSG00000023008.18	Fmnl3	2.80196	1.02339e-26	Up
ENSMUSG00000066406.15	Akap13	2.22449	1.22243e-26	Up
ENSMUSG00000054342.8	Kcnn4	4.63962	1.36123e-26	Up
ENSMUSG00000037813.13	D630003M21Rik	4.0192	1.60505e-26	Up
ENSMUSG00000034127.15	Tspan8	6.74145	1.63483e-26	Up
ENSMUSG00000026175.12	Vil1	5.70582	1.73284e-26	Up
ENSMUSG00000020898.18	Ctc1	1.65875	1.92084e-26	Up
ENSMUSG00000004633.17	Chn2	4.74551	3.81456e-26	Up
ENSMUSG00000026131.18	Dst	2.39044	4.11513e-26	Up
ENSMUSG00000045672.15	Col27a1	4.4777	4.15354e-26	Up
ENSMUSG00000051439.6	Cd14	5.39331	5.10591e-26	Up
ENSMUSG00000038295.14	Atg9b	3.8642	5.93981e-26	Up
ENSMUSG00000027940.18	Tpm3	1.8233	6.98383e-26	Up
ENSMUSG00000000957.9	Mmp14	3.94549	7.33636e-26	Up
ENSMUSG00000020592.14	Sdc1	3.61621	7.67656e-26	Up
ENSMUSG00000034684.12	Sema3f	2.61326	9.00033e-26	Up
ENSMUSG00000034330.10	Plcg2	2.71428	1.09875e-25	Up
ENSMUSG00000106874.1	Gm20186	3.92945	1.1011e-25	Up
ENSMUSG00000027829.15	Ccnl1	1.70839	1.23577e-25	Up
ENSMUSG00000040940.18	Arhgef1	1.53475	1.4185e-25	Up
ENSMUSG00000072620.3	Slfn2	4.21189	1.58825e-25	Up
ENSMUSG00000021725.8	Parp8	4.0257	1.60461e-25	Up
ENSMUSG00000019558.14	Slc6a8	1.75808	1.7847e-25	Up
ENSMUSG00000048440.15	Cyp4f16	2.4981	1.9507e-25	Up
ENSMUSG00000030048.5	Gkn3	8.90251	2.58586e-25	Up
ENSMUSG00000060487.7	Samd5	7.35999	2.76037e-25	Up
ENSMUSG00000031906.9	Smpd3	3.89	3.01864e-25	Up
ENSMUSG00000032420.8	Nt5e	8.03334	3.11954e-25	Up
ENSMUSG00000029322.12	Plac8	5.45551	4.068e-25	Up
ENSMUSG00000034394.14	Lif	5.05154	4.89076e-25	Up
ENSMUSG00000030095.10	Tmem43	2.00696	5.2112e-25	Up
ENSMUSG00000068196.4	Col8a1	6.27781	5.22945e-25	Up
ENSMUSG00000047735.14	Samd9l	2.563	5.27406e-25	Up
ENSMUSG00000007041.9	Clic1	2.88049	7.33791e-25	Up
ENSMUSG00000032359.14	Ctsh	2.53546	8.56714e-25	Up
ENSMUSG00000015134.15	Aldh1a3	6.29219	1.01656e-24	Up
ENSMUSG00000037012.18	Hk1	3.06955	1.02883e-24	Up
ENSMUSG00000004677.17	Myo9b	1.72762	1.04796e-24	Up
ENSMUSG00000108218.2	Olfr1372-ps1	4.28132	1.16252e-24	Up
ENSMUSG00000005958.14	Ephb3	3.35245	1.34418e-24	Up
ENSMUSG00000037405.8	Icam1	3.29843	1.43392e-24	Up
ENSMUSG00000029622.16	Arpc1b	1.65652	1.73433e-24	Up
ENSMUSG00000027375.14	Mal	5.80123	3.14317e-24	Up
ENSMUSG00000057110.15	Cntrl	1.52576	3.77813e-24	Up
ENSMUSG00000056413.16	Adap1	5.05051	3.99175e-24	Up
ENSMUSG00000042349.13	Ikbke	2.62453	4.69471e-24	Up
ENSMUSG00000041301.15	Cftr	4.85062	4.70394e-24	Up
ENSMUSG00000030447.15	Cyfip1	1.23516	4.93337e-24	Up
ENSMUSG00000035165.14	Kcne3	5.09231	6.75628e-24	Up
ENSMUSG00000024736.14	Tmem132a	2.64259	8.26722e-24	Up
ENSMUSG00000022475.18	Hdac7	2.39107	1.0651e-23	Up
ENSMUSG00000074480.4	Mex3a	3.62728	1.07636e-23	Up
ENSMUSG00000038415.10	Foxq1	7.51856	1.36895e-23	Up
ENSMUSG00000024909.14	Efemp2	2.83546	1.94476e-23	Up
ENSMUSG00000052837.6	Junb	4.00823	3.14943e-23	Up
ENSMUSG00000013236.16	Ptprs	4.36993	3.34662e-23	Up
ENSMUSG00000026494.12	Kif26b	7.40354	3.88718e-23	Up
ENSMUSG00000053964.17	Lgals4	6.9982	4.02554e-23	Up
ENSMUSG00000047945.6	Marcksl1	4.17508	5.24942e-23	Up
ENSMUSG00000039911.13	Spsb1	3.55281	7.03898e-23	Up
ENSMUSG00000057738.13	Sptan1	1.36316	8.72128e-23	Up
ENSMUSG00000005686.17	Ampd3	2.59077	8.9515e-23	Up
ENSMUSG00000026547.15	Tagln2	1.56307	1.17564e-22	Up
ENSMUSG00000006800.13	Sulf2	3.78936	1.20191e-22	Up
ENSMUSG00000020520.14	Galnt10	2.32038	1.41901e-22	Up
ENSMUSG00000048612.15	Myof	4.01326	1.53642e-22	Up
ENSMUSG00000007080.14	Pole	3.76704	1.71623e-22	Up
ENSMUSG00000019850.11	Tnfaip3	2.86523	2.1352e-22	Up
ENSMUSG00000026193.15	Fn1	4.42432	2.33751e-22	Up
ENSMUSG00000002289.15	Angptl4	4.27517	2.75489e-22	Up
ENSMUSG00000059248.13	Sept9	1.74383	2.84089e-22	Up
ENSMUSG00000057948.12	Unc13d	3.88069	2.99944e-22	Up
ENSMUSG00000041959.14	S100a10	2.63781	3.5827e-22	Up
ENSMUSG00000042613.9	Pbxip1	1.33319	3.66505e-22	Up
ENSMUSG00000062825.15	Actg1	2.09773	3.94252e-22	Up
ENSMUSG00000055978.5	Fut2	5.36718	4.30661e-22	Up
ENSMUSG00000031328.15	Flna	3.81646	4.31808e-22	Up
ENSMUSG00000054520.15	Sh3bp2	2.94443	4.60181e-22	Up
ENSMUSG00000059810.18	Rgs3	2.33814	5.18324e-22	Up
ENSMUSG00000057722.17	Lepr	3.4319	5.30342e-22	Up
ENSMUSG00000036155.13	Mgat5	3.13911	6.24131e-22	Up
ENSMUSG00000022575.4	Gsdmd	4.81928	6.2593e-22	Up
ENSMUSG00000031778.13	Cx3cl1	4.61479	6.47618e-22	Up
ENSMUSG00000022226.5	Mcpt2	9.53974	6.75643e-22	Up
ENSMUSG00000000544.14	Gpa33	9.44664	7.79697e-22	Up
ENSMUSG00000021567.15	Nkd2	6.44545	8.01254e-22	Up
ENSMUSG00000055415.7	Atp10b	9.46552	8.37949e-22	Up
ENSMUSG00000046223.10	Plaur	5.74317	8.6249e-22	Up
ENSMUSG00000001768.15	Rin2	2.45535	1.07429e-21	Up
ENSMUSG00000072812.4	Ahnak2	2.95475	1.12862e-21	Up
ENSMUSG00000031093.14	Dock11	2.66066	1.1503e-21	Up
ENSMUSG00000036390.8	Gadd45a	3.24112	1.1503e-21	Up
ENSMUSG00000022974.12	Paxbp1	1.42044	1.23353e-21	Up
ENSMUSG00000068452.7	Duox2	4.58256	1.40202e-21	Up
ENSMUSG00000026579.8	F5	6.74417	1.41175e-21	Up
ENSMUSG00000021250.13	Fos	4.9441	1.90238e-21	Up
ENSMUSG00000045518.8	Onecut3	7.41083	2.15426e-21	Up
ENSMUSG00000026566.15	Mpzl1	3.14141	2.17585e-21	Up
ENSMUSG00000073002.9	Vamp5	2.74301	3.14117e-21	Up
ENSMUSG00000031805.17	Jak3	2.06815	3.16709e-21	Up
ENSMUSG00000022885.15	St6gal1	2.99255	3.21487e-21	Up
ENSMUSG00000005103.12	Wdr1	1.76319	3.28298e-21	Up
ENSMUSG00000079523.8	Tmsb10	3.70234	3.37415e-21	Up
ENSMUSG00000020009.12	Ifngr1	2.14629	4.01436e-21	Up
ENSMUSG00000024462.17	Gabbr1	3.91828	4.44179e-21	Up
ENSMUSG00000031453.16	Rasa3	2.7337	5.91514e-21	Up
ENSMUSG00000022474.14	Pmm1	3.57911	7.16359e-21	Up
ENSMUSG00000051790.15	Nlgn2	2.97562	8.56073e-21	Up
ENSMUSG00000037411.10	Serpine1	4.55777	9.09701e-21	Up
ENSMUSG00000006519.11	Cyba	2.54858	9.11128e-21	Up
ENSMUSG00000035852.11	Misp	3.84538	9.59349e-21	Up
ENSMUSG00000031530.6	Dusp4	6.62354	1.08083e-20	Up
ENSMUSG00000047181.12	Samd14	2.93111	1.22595e-20	Up
ENSMUSG00000068566.12	Myadm	1.63529	1.22669e-20	Up
ENSMUSG00000021306.11	Gpr137b	3.21517	1.38391e-20	Up
ENSMUSG00000045934.15	Mtmr11	4.10745	1.39891e-20	Up
ENSMUSG00000021950.15	Anxa8	7.71528	1.3997e-20	Up
ENSMUSG00000037995.15	Igsf9	4.25387	1.51933e-20	Up
ENSMUSG00000022263.9	Trio	1.40552	1.69773e-20	Up
ENSMUSG00000058070.14	Eml1	2.38994	1.7229e-20	Up
ENSMUSG00000020167.14	Tcf3	1.62159	1.83748e-20	Up
ENSMUSG00000020607.7	Fam84a	6.07124	2.04495e-20	Up
ENSMUSG00000028248.15	Pnisr	1.31374	2.24506e-20	Up
ENSMUSG00000037145.14	2210407C18Rik	9.48977	2.25593e-20	Up
ENSMUSG00000027864.9	Ptgfrn	1.94357	2.28374e-20	Up
ENSMUSG00000017724.14	Etv4	6.39236	2.37696e-20	Up
ENSMUSG00000047501.3	Cldn4	4.26134	2.51526e-20	Up
ENSMUSG00000028463.14	Car9	4.16447	2.59773e-20	Up
ENSMUSG00000041688.16	Amot	3.30655	3.91599e-20	Up
ENSMUSG00000028128.13	F3	3.59542	4.56377e-20	Up
ENSMUSG00000028358.15	Zfp618	3.75044	4.65524e-20	Up
ENSMUSG00000071176.10	Arhgef10	1.91397	5.42683e-20	Up
ENSMUSG00000045763.7	Basp1	5.4852	5.45342e-20	Up
ENSMUSG00000031391.18	L1cam	2.98844	6.44294e-20	Up
ENSMUSG00000019461.12	Plscr3	1.84526	7.98209e-20	Up
ENSMUSG00000026343.6	Gpr39	2.33579	8.00672e-20	Up
ENSMUSG00000028073.15	Pear1	3.5619	8.73146e-20	Up
ENSMUSG00000023994.13	Nfya	1.7257	8.79082e-20	Up
ENSMUSG00000037685.15	Atp8a1	4.24847	9.05331e-20	Up
ENSMUSG00000037095.7	Lrg1	2.49665	1.07582e-19	Up
ENSMUSG00000028961.15	Pgd	2.02758	1.14962e-19	Up
ENSMUSG00000048677.9	Tpcn2	1.77469	1.17667e-19	Up
ENSMUSG00000042694.17	Stn1	3.60512	1.23754e-19	Up
ENSMUSG00000039005.13	Tlr4	3.37799	1.91501e-19	Up
ENSMUSG00000030587.5	2200002D01Rik	6.71912	2.02e-19	Up
ENSMUSG00000025432.11	Avil	7.67058	2.2309e-19	Up
ENSMUSG00000044350.14	Lacc1	3.69839	2.42701e-19	Up
ENSMUSG00000020159.8	Gabrp	7.06042	2.67567e-19	Up
ENSMUSG00000035775.2	Krt20	6.25299	2.87648e-19	Up
ENSMUSG00000024472.9	Dcp2	1.77284	2.93207e-19	Up
ENSMUSG00000061689.15	Dlgap4	1.05917	2.97343e-19	Up
ENSMUSG00000068015.6	Lrch1	1.08179	4.01813e-19	Up
ENSMUSG00000030759.16	Far1	2.19603	4.12321e-19	Up
ENSMUSG00000030772.6	Dkk3	4.3735	4.75999e-19	Up
ENSMUSG00000017897.18	Eya2	4.81727	5.01296e-19	Up
ENSMUSG00000054161.12	Fam83e	6.49653	5.26253e-19	Up
ENSMUSG00000024816.12	Frmd8	2.37358	5.60651e-19	Up
ENSMUSG00000022822.15	Abcc5	2.91569	6.21795e-19	Up
ENSMUSG00000028184.12	Adgrl2	3.71772	6.4972e-19	Up
ENSMUSG00000029762.6	Akr1b8	4.682	8.77028e-19	Up
ENSMUSG00000038241.16	Cep250	1.90835	9.18532e-19	Up
ENSMUSG00000039774.12	Galnt12	4.89661	1.07408e-18	Up
ENSMUSG00000025921.7	Rdh10	3.3384	1.19378e-18	Up
ENSMUSG00000027797.15	Dclk1	5.16478	1.19378e-18	Up
ENSMUSG00000054951.2	9130008F23Rik	4.31099	1.26666e-18	Up
ENSMUSG00000014725.14	Adam28	6.60563	1.30204e-18	Up
ENSMUSG00000070305.10	Mpzl3	1.77781	1.41155e-18	Up
ENSMUSG00000040212.12	Emp3	2.92707	1.4423e-18	Up
ENSMUSG00000030616.15	Sytl2	4.73703	1.60356e-18	Up
ENSMUSG00000039934.12	Gsap	3.2587	1.76391e-18	Up
ENSMUSG00000035697.14	Arhgap45	4.32404	2.23937e-18	Up
ENSMUSG00000040624.17	Plekhg1	2.76557	2.37423e-18	Up
ENSMUSG00000026223.15	Itm2c	1.10527	2.60137e-18	Up
ENSMUSG00000001131.11	Timp1	6.41535	2.60301e-18	Up
ENSMUSG00000053080.10	2700081O15Rik	2.10121	2.62169e-18	Up
ENSMUSG00000048376.6	F2r	4.7567	2.68091e-18	Up
ENSMUSG00000042428.6	Mgat3	4.96438	2.88135e-18	Up
ENSMUSG00000079620.13	Muc4	6.92097	3.07166e-18	Up
ENSMUSG00000039456.9	Morc3	1.64062	3.4622e-18	Up
ENSMUSG00000071713.4	Csf2rb	4.66943	3.66977e-18	Up
ENSMUSG00000041120.6	Nbl1	2.82983	3.72025e-18	Up
ENSMUSG00000047281.3	Sfn	2.8058	3.88746e-18	Up
ENSMUSG00000073678.4	Pgap1	2.56117	3.8902e-18	Up
ENSMUSG00000097715.2	Gpr137b-ps	3.46104	4.63499e-18	Up
ENSMUSG00000019997.11	Ctgf	5.00998	4.84402e-18	Up
ENSMUSG00000040322.10	Slc25a24	3.52379	4.95307e-18	Up
ENSMUSG00000003418.11	St8sia6	4.7085	5.25541e-18	Up
ENSMUSG00000032875.8	Arhgef17	2.30287	5.26154e-18	Up
ENSMUSG00000029304.14	Spp1	3.55888	5.67581e-18	Up
ENSMUSG00000030811.14	Fbxl19	2.09974	6.07365e-18	Up
ENSMUSG00000019979.12	Apaf1	1.90149	6.88543e-18	Up
ENSMUSG00000032254.10	Kif23	4.32436	8.02824e-18	Up
ENSMUSG00000048191.15	Muc6	9.19749	8.81511e-18	Up
ENSMUSG00000051076.8	Vtcn1	4.3046	1.04321e-17	Up
ENSMUSG00000001288.14	Rarg	2.23548	1.04626e-17	Up
ENSMUSG00000025473.16	Adam8	3.5867	1.04626e-17	Up
ENSMUSG00000050730.17	Arhgap42	3.86844	1.04704e-17	Up
ENSMUSG00000026200.13	Glb1l	2.65402	1.14633e-17	Up
ENSMUSG00000023885.8	Thbs2	4.97301	1.16949e-17	Up
ENSMUSG00000026068.11	Il18rap	5.19034	1.22513e-17	Up
ENSMUSG00000029516.19	Cit	4.17208	1.3817e-17	Up
ENSMUSG00000070003.7	Ssbp4	1.87531	1.41791e-17	Up
ENSMUSG00000006476.19	Nsmf	1.51438	1.42781e-17	Up
ENSMUSG00000031635.14	Anxa10	8.88651	1.73204e-17	Up
ENSMUSG00000039994.15	Timeless	2.50897	1.75111e-17	Up
ENSMUSG00000026121.13	Sema4c	1.97484	1.8995e-17	Up
ENSMUSG00000042306.11	S100a14	8.07441	1.91875e-17	Up
ENSMUSG00000021263.11	Degs2	4.7901	1.98003e-17	Up
ENSMUSG00000032473.13	Cldn18	10.1873	1.99068e-17	Up
ENSMUSG00000020205.8	Phlda1	3.55562	2.08599e-17	Up
ENSMUSG00000022043.18	Trim35	1.9308	2.18948e-17	Up
ENSMUSG00000021281.15	Tnfaip2	4.12098	2.42597e-17	Up
ENSMUSG00000053158.10	Fes	3.58798	2.50101e-17	Up
ENSMUSG00000024421.16	Lama3	3.93652	2.51994e-17	Up
ENSMUSG00000026822.14	Lcn2	6.47524	2.53658e-17	Up
ENSMUSG00000016262.14	Sertad4	3.52419	2.60648e-17	Up
ENSMUSG00000021795.9	Sftpd	7.23412	2.71844e-17	Up
ENSMUSG00000089901.1	Gm8113	2.26976	2.81353e-17	Up
ENSMUSG00000030322.12	Mbd4	2.18845	3.00628e-17	Up
ENSMUSG00000001525.10	Tubb5	2.08619	3.109e-17	Up
ENSMUSG00000031907.9	Zfp90	2.54234	3.20329e-17	Up
ENSMUSG00000013338.16	Fer1l4	9.97769	3.46959e-17	Up
ENSMUSG00000047407.17	Tgif1	2.47257	3.83463e-17	Up
ENSMUSG00000039153.16	Runx2	4.89397	3.83809e-17	Up
ENSMUSG00000032035.15	Ets1	2.14235	3.91172e-17	Up
ENSMUSG00000029385.14	Ccng2	2.73561	3.97022e-17	Up
ENSMUSG00000026062.12	Slc9a2	8.48396	4.32705e-17	Up
ENSMUSG00000008398.15	Elk3	2.1078	4.34157e-17	Up
ENSMUSG00000021948.15	Prkcd	1.8815	4.73466e-17	Up
ENSMUSG00000031750.15	Il34	3.40121	4.7747e-17	Up
ENSMUSG00000036718.17	Micall2	3.51993	4.8952e-17	Up
ENSMUSG00000031803.8	B3gnt3	5.28996	5.034e-17	Up
ENSMUSG00000051022.7	Hs3st1	4.70692	6.25812e-17	Up
ENSMUSG00000027463.14	Slc52a3	3.69337	6.60969e-17	Up
ENSMUSG00000033545.14	Znrf1	2.15118	6.95414e-17	Up
ENSMUSG00000026657.16	Frmd4a	2.27454	7.59874e-17	Up
ENSMUSG00000028378.6	Ptgr1	3.3462	7.8044e-17	Up
ENSMUSG00000020941.7	Map3k14	2.82855	8.80514e-17	Up
ENSMUSG00000026981.15	Il1rn	9.48458	9.02305e-17	Up
ENSMUSG00000029093.14	Sorcs2	4.82262	9.85205e-17	Up
ENSMUSG00000022967.12	Ifnar1	1.25387	1.01991e-16	Up
ENSMUSG00000008384.8	Sertad1	2.08554	1.11117e-16	Up
ENSMUSG00000029822.15	Osbpl3	1.18745	1.12624e-16	Up
ENSMUSG00000029084.5	Cd38	2.80383	1.20196e-16	Up
ENSMUSG00000042292.16	Mkl1	1.76772	1.20454e-16	Up
ENSMUSG00000070348.5	Ccnd1	1.92024	1.25587e-16	Up
ENSMUSG00000026556.15	Vangl2	2.60955	1.26987e-16	Up
ENSMUSG00000033256.14	Shf	4.96728	1.50594e-16	Up
ENSMUSG00000002885.14	Adgre5	3.02044	1.65326e-16	Up
ENSMUSG00000024521.7	Pmaip1	5.76211	1.80585e-16	Up
ENSMUSG00000004099.16	Dnmt1	1.88201	1.85339e-16	Up
ENSMUSG00000034101.14	Ctnnd1	1.40545	2.01892e-16	Up
ENSMUSG00000025324.8	Atp10a	2.96544	2.13861e-16	Up
ENSMUSG00000086320.1	Gm12840	3.55254	2.24612e-16	Up
ENSMUSG00000085936.7	2610307P16Rik	3.3905	2.28432e-16	Up
ENSMUSG00000029101.14	Rgs12	3.1277	2.28545e-16	Up
ENSMUSG00000032796.7	Lama1	5.98384	2.38332e-16	Up
ENSMUSG00000002603.15	Tgfb1	2.75718	2.38422e-16	Up
ENSMUSG00000001098.15	Kctd10	1.9783	2.43835e-16	Up
ENSMUSG00000054509.7	Parp4	1.72032	2.67251e-16	Up
ENSMUSG00000017144.8	Rnd3	2.40446	2.77294e-16	Up
ENSMUSG00000031098.18	Syt8	9.83547	2.89882e-16	Up
ENSMUSG00000040600.9	Eps8l3	8.66621	3.14592e-16	Up
ENSMUSG00000021895.9	Arhgef3	2.35822	3.20898e-16	Up
ENSMUSG00000041737.8	Tmem45b	7.64025	3.28392e-16	Up
ENSMUSG00000042700.16	Sipa1l1	2.32029	3.40391e-16	Up
ENSMUSG00000023021.15	Cers5	1.70588	3.40999e-16	Up
ENSMUSG00000026972.15	Arrdc1	2.75646	3.63006e-16	Up
ENSMUSG00000024883.6	Rin1	4.79582	4.00482e-16	Up
ENSMUSG00000019823.17	Mical1	2.69094	4.28156e-16	Up
ENSMUSG00000030213.12	Atf7ip	1.07257	4.38418e-16	Up
ENSMUSG00000026435.15	Slc45a3	4.49073	4.6423e-16	Up
ENSMUSG00000041219.14	Arhgap11a	2.88601	6.1793e-16	Up
ENSMUSG00000053137.6	Mapk11	4.09472	6.50158e-16	Up
ENSMUSG00000029718.14	Pcolce	1.65299	6.56224e-16	Up
ENSMUSG00000021611.9	Tert	3.01352	6.58533e-16	Up
ENSMUSG00000074796.10	Slc4a11	9.46391	7.44924e-16	Up
ENSMUSG00000050335.16	Lgals3	4.03367	7.89629e-16	Up
ENSMUSG00000022178.10	Ajuba	3.26079	8.00278e-16	Up
ENSMUSG00000046731.4	Kctd11	2.74655	8.15438e-16	Up
ENSMUSG00000009035.13	Tmem184b	1.38683	8.1903e-16	Up
ENSMUSG00000020773.11	Trim47	2.59416	8.56241e-16	Up
ENSMUSG00000035818.13	Plekhs1	4.89542	8.93743e-16	Up
ENSMUSG00000042734.6	Ttc9	3.83521	9.14275e-16	Up
ENSMUSG00000059182.7	Skap2	1.50673	9.96651e-16	Up
ENSMUSG00000048251.15	Bcl11b	6.51981	1.11854e-15	Up
ENSMUSG00000020312.12	Shc2	3.54423	1.3103e-15	Up
ENSMUSG00000047766.15	Lrrc49	2.66833	1.39015e-15	Up
ENSMUSG00000023009.14	Nckap5l	2.61337	1.47212e-15	Up
ENSMUSG00000034463.3	Scara3	2.73054	1.47212e-15	Up
ENSMUSG00000002055.9	Spag5	3.91556	1.55307e-15	Up
ENSMUSG00000036466.17	Megf11	6.68033	1.55529e-15	Up
ENSMUSG00000071714.5	Csf2rb2	4.98012	1.5923e-15	Up
ENSMUSG00000030866.8	Ern2	9.743	1.65743e-15	Up
ENSMUSG00000032717.14	Mdfi	4.22627	1.68066e-15	Up
ENSMUSG00000022098.9	Bmp1	2.96451	1.68608e-15	Up
ENSMUSG00000047250.13	Ptgs1	2.67276	1.96065e-15	Up
ENSMUSG00000026478.14	Lamc1	1.03149	2.00052e-15	Up
ENSMUSG00000031430.8	Vsig1	7.8992	2.03769e-15	Up
ENSMUSG00000024598.8	Fbn2	6.01642	2.0809e-15	Up
ENSMUSG00000025225.14	Nfkb2	2.1022	2.19553e-15	Up
ENSMUSG00000066800.11	Rnasel	3.69785	2.33699e-15	Up
ENSMUSG00000036565.7	Ttyh3	1.76559	2.84089e-15	Up
ENSMUSG00000028068.14	Iqgap3	3.46563	3.13669e-15	Up
ENSMUSG00000009585.17	Apobec3	3.24802	3.30289e-15	Up
ENSMUSG00000042842.11	Serpinb6b	3.53006	3.33265e-15	Up
ENSMUSG00000040605.6	Bace2	4.05803	3.36502e-15	Up
ENSMUSG00000026271.15	Gpr35	3.96992	3.66024e-15	Up
ENSMUSG00000074604.9	Mgst2	7.1629	3.81093e-15	Up
ENSMUSG00000020609.14	Apob	6.75955	3.83647e-15	Up
ENSMUSG00000024378.9	Stard4	1.97705	4.11691e-15	Up
ENSMUSG00000020230.15	Prmt2	2.01004	4.24094e-15	Up
ENSMUSG00000032067.6	Pts	2.02464	4.2989e-15	Up
ENSMUSG00000030536.10	Iqgap1	1.53646	4.3482e-15	Up
ENSMUSG00000035713.15	Usp35	3.22107	4.4229e-15	Up
ENSMUSG00000022074.5	Tnfrsf10b	3.27579	4.44949e-15	Up
ENSMUSG00000041482.16	Piezo2	3.24127	4.46747e-15	Up
ENSMUSG00000007850.16	Hnrnph1	1.29083	5.46084e-15	Up
ENSMUSG00000038481.13	Cdk19	1.98201	5.54327e-15	Up
ENSMUSG00000051379.12	Flrt3	3.9882	6.20094e-15	Up
ENSMUSG00000055675.6	Kbtbd11	3.95494	6.44394e-15	Up
ENSMUSG00000031934.14	Panx1	4.65913	6.45094e-15	Up
ENSMUSG00000029484.12	Anxa3	3.72755	6.75349e-15	Up
ENSMUSG00000044456.16	Rin3	2.70666	7.0656e-15	Up
ENSMUSG00000097815.1	Gm26809	2.20033	7.10949e-15	Up
ENSMUSG00000030499.9	Kctd15	3.87236	7.49796e-15	Up
ENSMUSG00000027456.8	Sdcbp2	5.85202	7.66778e-15	Up
ENSMUSG00000056708.5	Ier5	1.82052	7.80285e-15	Up
ENSMUSG00000026072.12	Il1r1	2.30214	8.51674e-15	Up
ENSMUSG00000026321.7	Tnfrsf11a	2.91228	8.7306e-15	Up
ENSMUSG00000028896.13	Rcc1	2.47594	1.01806e-14	Up
ENSMUSG00000006360.11	Crip1	2.61804	1.04242e-14	Up
ENSMUSG00000018623.9	Mmp7	7.7437	1.13741e-14	Up
ENSMUSG00000027858.13	Tspan2	4.64972	1.15446e-14	Up
ENSMUSG00000017631.18	Abr	2.16941	1.22366e-14	Up
ENSMUSG00000020865.16	Abcc3	3.54778	1.22855e-14	Up
ENSMUSG00000022946.8	Dopey2	2.972	1.24938e-14	Up
ENSMUSG00000022836.10	Mylk	2.93467	1.47647e-14	Up
ENSMUSG00000041515.9	Irf8	3.63489	1.53444e-14	Up
ENSMUSG00000030654.9	Arl6ip1	1.39921	1.64594e-14	Up
ENSMUSG00000024754.12	Tmem2	2.70409	1.67433e-14	Up
ENSMUSG00000016477.18	E2f3	1.97227	1.6998e-14	Up
ENSMUSG00000059401.13	Mamld1	2.28139	1.74992e-14	Up
ENSMUSG00000022146.12	Osmr	3.18701	1.95467e-14	Up
ENSMUSG00000032596.14	Uba7	2.91531	2.01543e-14	Up
ENSMUSG00000039193.7	Nlrc4	7.2655	2.1255e-14	Up
ENSMUSG00000033386.10	Frrs1	2.21568	2.24424e-14	Up
ENSMUSG00000112662.1	AC164573.1	3.874	2.24489e-14	Up
ENSMUSG00000027377.2	Mall	4.25527	2.24866e-14	Up
ENSMUSG00000041734.15	Kirrel	2.61491	2.28905e-14	Up
ENSMUSG00000043557.15	Mdga1	5.55276	2.28905e-14	Up
ENSMUSG00000040998.18	Npnt	6.66283	2.40897e-14	Up
ENSMUSG00000040722.7	Scamp5	2.79637	2.44362e-14	Up
ENSMUSG00000020937.14	Plcd3	3.40897	2.61842e-14	Up
ENSMUSG00000058952.12	Cfi	6.00975	2.62201e-14	Up
ENSMUSG00000045045.7	Lrfn4	3.82981	2.65033e-14	Up
ENSMUSG00000041605.16	5730559C18Rik	3.49361	2.68731e-14	Up
ENSMUSG00000036968.15	Cnpy4	2.5012	3.02371e-14	Up
ENSMUSG00000036053.16	Fmnl2	3.25641	3.03168e-14	Up
ENSMUSG00000025185.14	Loxl4	4.68416	3.17672e-14	Up
ENSMUSG00000079470.8	Utp14b	1.79062	3.42787e-14	Up
ENSMUSG00000032038.7	St3gal4	2.34807	3.43579e-14	Up
ENSMUSG00000032643.12	Fhl3	4.37025	3.53447e-14	Up
ENSMUSG00000034107.10	Ano7	8.37546	3.90416e-14	Up
ENSMUSG00000021190.14	Lgmn	2.97535	4.02585e-14	Up
ENSMUSG00000032327.14	Stra6	8.43252	4.39649e-14	Up
ENSMUSG00000047810.8	Ccdc88b	3.85174	4.40335e-14	Up
ENSMUSG00000029154.13	Cwh43	9.22782	4.71402e-14	Up
ENSMUSG00000021702.7	Thbs4	7.92787	4.77993e-14	Up
ENSMUSG00000032496.7	Ltf	9.46333	5.27034e-14	Up
ENSMUSG00000038642.10	Ctss	3.8416	5.29162e-14	Up
ENSMUSG00000019987.9	Arg1	4.99384	5.46935e-14	Up
ENSMUSG00000025647.16	Shisa5	1.54406	5.66673e-14	Up
ENSMUSG00000006435.15	Neurl1a	4.68513	6.00607e-14	Up
ENSMUSG00000044217.16	Aqp5	6.23654	6.20064e-14	Up
ENSMUSG00000031557.16	Plekha2	2.94119	6.31154e-14	Up
ENSMUSG00000044646.14	Zbtb7c	3.94667	6.46348e-14	Up
ENSMUSG00000028028.11	Alpk1	2.98283	6.69179e-14	Up
ENSMUSG00000021938.11	Pspc1	2.24159	6.72387e-14	Up
ENSMUSG00000028494.12	Plin2	2.72637	6.72387e-14	Up
ENSMUSG00000061028.7	Clasrp	1.21145	6.79166e-14	Up
ENSMUSG00000025648.17	Pfkfb4	2.16925	7.17082e-14	Up
ENSMUSG00000015627.5	Gata5	5.98927	7.35057e-14	Up
ENSMUSG00000020099.8	Unc5b	3.03065	7.56354e-14	Up
ENSMUSG00000027225.7	Duoxa2	8.8155	8.02869e-14	Up
ENSMUSG00000030413.7	Pglyrp1	5.88361	9.34327e-14	Up
ENSMUSG00000024535.15	Snx24	3.4173	9.75464e-14	Up
ENSMUSG00000070000.13	Fcho1	3.69091	9.84877e-14	Up
ENSMUSG00000050910.5	Cdr2l	2.07441	9.94425e-14	Up
ENSMUSG00000020682.17	Mmp28	4.4294	1.01077e-13	Up
ENSMUSG00000022227.4	Mcpt1	9.33556	1.10744e-13	Up
ENSMUSG00000034116.17	Vav1	3.89064	1.12148e-13	Up
ENSMUSG00000037974.16	Muc5ac	8.302	1.183e-13	Up
ENSMUSG00000026979.16	Psd4	1.55928	1.18503e-13	Up
ENSMUSG00000006403.13	Adamts4	6.80967	1.23084e-13	Up
ENSMUSG00000028832.11	Stmn1	2.31955	1.2374e-13	Up
ENSMUSG00000029869.7	Ephb6	2.97585	1.24938e-13	Up
ENSMUSG00000074825.4	Itpripl1	2.82493	1.28115e-13	Up
ENSMUSG00000019261.3	Map1s	1.68166	1.38508e-13	Up
ENSMUSG00000069833.12	Ahnak	2.18416	1.40363e-13	Up
ENSMUSG00000092203.7	1110038B12Rik	2.1077	1.43205e-13	Up
ENSMUSG00000102856.1	Gm37084	1.90793	1.63467e-13	Up
ENSMUSG00000070942.8	Il1rl2	3.52631	1.66075e-13	Up
ENSMUSG00000028874.14	Fgr	6.13381	2.00058e-13	Up
ENSMUSG00000046733.7	Gprc5a	4.92147	2.03977e-13	Up
ENSMUSG00000040312.14	Cchcr1	2.56082	2.0603e-13	Up
ENSMUSG00000032198.9	Dock6	1.95989	2.25698e-13	Up
ENSMUSG00000028654.13	Mycl	4.46107	2.26159e-13	Up
ENSMUSG00000039853.18	Trim14	4.10027	2.26998e-13	Up
ENSMUSG00000037375.16	Hhat	2.32866	2.426e-13	Up
ENSMUSG00000045136.6	Tubb2b	3.76066	2.44275e-13	Up
ENSMUSG00000040249.15	Lrp1	2.51514	2.64217e-13	Up
ENSMUSG00000028031.6	Dkk2	5.79384	2.73299e-13	Up
ENSMUSG00000091575.2	2010016I18Rik	5.24699	2.7836e-13	Up
ENSMUSG00000038775.14	Vill	2.06752	2.91008e-13	Up
ENSMUSG00000056124.5	B4galt6	3.25466	2.95503e-13	Up
ENSMUSG00000102719.1	Gm37760	3.70471	3.22931e-13	Up
ENSMUSG00000029580.14	Actb	1.7247	3.47805e-13	Up
ENSMUSG00000054400.16	Cklf	1.89127	3.71445e-13	Up
ENSMUSG00000067006.12	Serpinb5	8.34635	3.71649e-13	Up
ENSMUSG00000003228.8	Grk5	2.3961	3.88538e-13	Up
ENSMUSG00000056724.14	Nbeal2	1.84677	3.91086e-13	Up
ENSMUSG00000035891.16	Cerk	2.76495	4.05005e-13	Up
ENSMUSG00000036667.14	Tcaf1	1.72344	4.08052e-13	Up
ENSMUSG00000012017.3	Scarf2	2.95917	4.16358e-13	Up
ENSMUSG00000028755.3	Cda	3.69264	4.17888e-13	Up
ENSMUSG00000063354.6	Slc39a4	5.32966	4.19633e-13	Up
ENSMUSG00000029703.10	Lrwd1	1.67282	4.22931e-13	Up
ENSMUSG00000046245.13	Pilra	7.33892	4.45789e-13	Up
ENSMUSG00000005447.12	Pafah1b3	3.20503	4.7971e-13	Up
ENSMUSG00000037613.16	Tnfrsf23	5.33133	4.7971e-13	Up
ENSMUSG00000016150.15	Tenm1	5.68519	5.10907e-13	Up
ENSMUSG00000009687.14	Fxyd5	3.61539	5.15919e-13	Up
ENSMUSG00000020846.6	Rflnb	1.33357	5.15919e-13	Up
ENSMUSG00000041827.15	Oasl1	4.42502	5.90809e-13	Up
ENSMUSG00000027678.17	Ncoa3	1.43254	5.91451e-13	Up
ENSMUSG00000029177.9	Cenpa	3.70629	6.19851e-13	Up
ENSMUSG00000018862.11	Otop3	7.83669	6.41581e-13	Up
ENSMUSG00000028849.17	Map7d1	2.10147	6.42021e-13	Up
ENSMUSG00000026605.14	Cenpf	3.2879	6.98626e-13	Up
ENSMUSG00000041859.10	Mcm3	2.66142	7.09714e-13	Up
ENSMUSG00000047798.15	Cd300lf	7.62881	7.42606e-13	Up
ENSMUSG00000001228.14	Uhrf1	3.61248	7.50104e-13	Up
ENSMUSG00000043333.12	Rhbdl2	3.99116	7.63105e-13	Up
ENSMUSG00000045027.6	Prss22	7.433	7.864e-13	Up
ENSMUSG00000015950.13	Ncf1	3.9634	8.29613e-13	Up
ENSMUSG00000036672.5	Cenpt	3.40332	8.61555e-13	Up
ENSMUSG00000027750.16	Postn	5.1245	9.17532e-13	Up
ENSMUSG00000036054.15	Sugp2	1.07703	9.1958e-13	Up
ENSMUSG00000098207.1	Arl14	8.16479	9.27993e-13	Up
ENSMUSG00000026042.16	Col5a2	3.67796	9.33052e-13	Up
ENSMUSG00000043015.15	Nemp2	2.66242	9.64229e-13	Up
ENSMUSG00000056888.11	Glipr1	4.65902	1.01387e-12	Up
ENSMUSG00000039384.8	Dusp10	4.23998	1.0371e-12	Up
ENSMUSG00000038860.15	Garnl3	3.15629	1.23443e-12	Up
ENSMUSG00000028256.16	Odf2l	1.93561	1.24242e-12	Up
ENSMUSG00000020042.15	Btbd11	3.21249	1.49271e-12	Up
ENSMUSG00000012519.14	Mlkl	2.64983	1.60893e-12	Up
ENSMUSG00000025402.12	Nab2	2.78413	1.75021e-12	Up
ENSMUSG00000024713.15	Pcsk5	3.44343	1.81991e-12	Up
ENSMUSG00000041842.15	Fhdc1	3.2961	1.93198e-12	Up
ENSMUSG00000021910.15	Nisch	1.31963	1.95405e-12	Up
ENSMUSG00000080316.10	Spaca6	1.8186	1.97114e-12	Up
ENSMUSG00000034765.6	Dusp5	3.77446	2.04524e-12	Up
ENSMUSG00000045482.16	Trrap	1.27486	2.07657e-12	Up
ENSMUSG00000019917.10	Sept10	2.18785	2.16831e-12	Up
ENSMUSG00000014778.10	Fhod1	2.35028	2.25165e-12	Up
ENSMUSG00000110282.1	B930086L07Rik	1.71676	2.28153e-12	Up
ENSMUSG00000035212.14	Leprot	1.10801	2.4368e-12	Up
ENSMUSG00000028217.11	Cdh17	8.44781	2.44293e-12	Up
ENSMUSG00000028776.14	Tinagl1	2.14248	2.49518e-12	Up
ENSMUSG00000020458.16	Rtn4	2.20852	2.7554e-12	Up
ENSMUSG00000001521.12	Tulp3	2.24967	2.75861e-12	Up
ENSMUSG00000045392.8	Olfr1033	3.43236	2.88957e-12	Up
ENSMUSG00000032712.16	2810474O19Rik	2.24045	2.89231e-12	Up
ENSMUSG00000025574.13	Tk1	3.74619	3.01506e-12	Up
ENSMUSG00000027951.16	Adar	1.16833	3.06486e-12	Up
ENSMUSG00000040785.18	Ttc3	1.24675	3.11583e-12	Up
ENSMUSG00000102742.1	Pcdhga11	2.30642	3.1928e-12	Up
ENSMUSG00000032782.19	Cntrob	2.05136	3.24271e-12	Up
ENSMUSG00000066442.17	Mthfs	2.33665	3.44676e-12	Up
ENSMUSG00000026667.14	Uhmk1	1.10197	3.51991e-12	Up
ENSMUSG00000025283.15	Sat1	1.31674	3.73739e-12	Up
ENSMUSG00000063506.13	Arhgap22	3.69621	3.81603e-12	Up
ENSMUSG00000032092.5	Mpzl2	1.4389	3.96024e-12	Up
ENSMUSG00000033502.14	Cdc14a	2.99113	4.24658e-12	Up
ENSMUSG00000005148.7	Klf5	3.6243	4.26372e-12	Up
ENSMUSG00000027087.11	Itgav	1.64158	4.36836e-12	Up
ENSMUSG00000059883.16	Irak4	1.69378	4.4483e-12	Up
ENSMUSG00000021280.9	Exoc3l4	4.32509	4.61298e-12	Up
ENSMUSG00000037692.14	Ahdc1	1.41542	4.73867e-12	Up
ENSMUSG00000022779.14	Top3b	1.22773	4.92583e-12	Up
ENSMUSG00000027356.8	Fermt1	2.86843	5.12167e-12	Up
ENSMUSG00000041189.9	Chrnb1	3.59331	5.13799e-12	Up
ENSMUSG00000031004.8	Mki67	2.64513	5.258e-12	Up
ENSMUSG00000039385.4	Cdh6	3.81758	5.64322e-12	Up
ENSMUSG00000028041.17	Adam15	1.31503	5.77988e-12	Up
ENSMUSG00000026355.11	Mcm6	2.54288	5.81002e-12	Up
ENSMUSG00000021670.14	Hmgcr	1.8575	6.20097e-12	Up
ENSMUSG00000028255.6	Clca1	8.49521	6.24123e-12	Up
ENSMUSG00000037568.12	Vash2	5.31828	6.31699e-12	Up
ENSMUSG00000028786.15	Tmem54	6.75617	6.5021e-12	Up
ENSMUSG00000037860.15	Aim2	4.37511	6.88852e-12	Up
ENSMUSG00000003051.13	Elf3	2.989	6.95119e-12	Up
ENSMUSG00000021360.15	Gcnt2	2.81111	6.99794e-12	Up
ENSMUSG00000025154.14	Arhgap19	3.47215	7.12549e-12	Up
ENSMUSG00000028699.9	Tspan1	2.98509	7.57596e-12	Up
ENSMUSG00000052563.13	D930048N14Rik	3.17123	7.86583e-12	Up
ENSMUSG00000037816.10	Fbxw17	2.48894	7.98799e-12	Up
ENSMUSG00000030403.9	Vasp	1.61919	8.01818e-12	Up
ENSMUSG00000112148.1	Lilrb4a	5.41652	8.09101e-12	Up
ENSMUSG00000026065.8	Slc9a4	6.69015	8.12622e-12	Up
ENSMUSG00000009772.15	Nuak2	2.25596	8.25262e-12	Up
ENSMUSG00000109005.1	Gm45221	2.25523	8.5081e-12	Up
ENSMUSG00000016382.15	Pls3	2.58865	8.54887e-12	Up
ENSMUSG00000015653.13	Steap2	4.83607	8.69095e-12	Up
ENSMUSG00000028464.16	Tpm2	4.58838	8.82527e-12	Up
ENSMUSG00000007867.9	Ift43	2.73452	8.85726e-12	Up
ENSMUSG00000030924.16	2610020H08Rik	3.15392	8.91436e-12	Up
ENSMUSG00000025401.9	Myo1a	7.82066	8.98372e-12	Up
ENSMUSG00000034361.10	Cpne2	3.03579	8.98816e-12	Up
ENSMUSG00000025358.16	Cdk2	1.08284	9.19618e-12	Up
ENSMUSG00000034751.16	Mast4	1.75153	9.64657e-12	Up
ENSMUSG00000028952.12	Zbtb48	1.71293	1.00506e-11	Up
ENSMUSG00000020674.17	Pxdn	2.80324	1.03192e-11	Up
ENSMUSG00000054555.11	Adam12	5.05789	1.04163e-11	Up
ENSMUSG00000028019.9	Pdgfc	3.5551	1.065e-11	Up
ENSMUSG00000026123.11	Plekhb2	1.97546	1.11093e-11	Up
ENSMUSG00000038366.15	Lasp1	1.7235	1.12051e-11	Up
ENSMUSG00000032011.5	Thy1	3.6818	1.12946e-11	Up
ENSMUSG00000087230.10	Mroh3	6.23536	1.15573e-11	Up
ENSMUSG00000019960.8	Dusp6	2.70919	1.22995e-11	Up
ENSMUSG00000031659.13	Adcy7	4.1063	1.27663e-11	Up
ENSMUSG00000111212.1	CAAA01194877.1	3.7246	1.27847e-11	Up
ENSMUSG00000024590.8	Lmnb1	2.30488	1.28908e-11	Up
ENSMUSG00000043461.13	Sptssb	8.84766	1.30853e-11	Up
ENSMUSG00000045328.11	Cenpe	4.27144	1.31023e-11	Up
ENSMUSG00000033880.11	Lgals3bp	1.98737	1.31602e-11	Up
ENSMUSG00000044303.6	Cdkn2a	7.73505	1.41579e-11	Up
ENSMUSG00000017057.9	Il13ra1	1.6011	1.44595e-11	Up
ENSMUSG00000022440.8	C1qtnf6	3.71888	1.5333e-11	Up
ENSMUSG00000045394.8	Epcam	3.00314	1.57189e-11	Up
ENSMUSG00000045817.8	Zfp36l2	1.94216	1.57397e-11	Up
ENSMUSG00000041886.7	Macc1	1.74675	1.60826e-11	Up
ENSMUSG00000071172.12	Srsf3	1.34171	1.7098e-11	Up
ENSMUSG00000041220.10	Elovl6	2.38579	1.72596e-11	Up
ENSMUSG00000042489.15	Clspn	3.07312	1.8443e-11	Up
ENSMUSG00000024066.8	Xdh	2.24404	1.92218e-11	Up
ENSMUSG00000044948.16	Cfap43	2.82353	1.94737e-11	Up
ENSMUSG00000028789.16	Azin2	2.76449	2.05957e-11	Up
ENSMUSG00000029106.14	Add1	1.3948	2.11395e-11	Up
ENSMUSG00000044912.10	Syt16	5.55941	2.19372e-11	Up
ENSMUSG00000027692.16	Tnik	3.46105	2.23522e-11	Up
ENSMUSG00000022754.5	Tmem45a	5.09344	2.29071e-11	Up
ENSMUSG00000037348.15	Paqr7	2.25995	2.42195e-11	Up
ENSMUSG00000069808.13	Fam57a	2.14436	2.49073e-11	Up
ENSMUSG00000031861.15	Lpar2	3.30836	2.68855e-11	Up
ENSMUSG00000106475.1	Gm43011	2.48617	2.74502e-11	Up
ENSMUSG00000000693.10	Loxl3	3.55598	2.78653e-11	Up
ENSMUSG00000016763.14	Scube1	5.17324	2.81843e-11	Up
ENSMUSG00000031078.15	Cttn	1.87912	2.90359e-11	Up
ENSMUSG00000027330.16	Cdc25b	3.22039	3.11106e-11	Up
ENSMUSG00000027848.12	Olfml3	4.72672	3.17116e-11	Up
ENSMUSG00000026971.15	Itgb6	2.49436	3.18542e-11	Up
ENSMUSG00000049775.16	Tmsb4x	2.08699	3.20116e-11	Up
ENSMUSG00000053819.16	Camk2d	1.57899	3.2323e-11	Up
ENSMUSG00000037824.5	Tspan14	1.7984	3.3135e-11	Up
ENSMUSG00000028843.8	Sh3bgrl3	1.95348	3.33929e-11	Up
ENSMUSG00000028980.14	H6pd	1.92883	3.39327e-11	Up
ENSMUSG00000037833.13	Sh2d4b	3.27842	3.40251e-11	Up
ENSMUSG00000036256.13	Igfbp7	2.79313	3.41431e-11	Up
ENSMUSG00000006154.13	Eps8l1	3.22269	3.48454e-11	Up
ENSMUSG00000048644.8	Ctxn1	3.98476	3.66308e-11	Up
ENSMUSG00000010154.7	Spire2	3.57956	3.79769e-11	Up
ENSMUSG00000068923.14	Syt11	1.98092	3.82932e-11	Up
ENSMUSG00000039131.15	Gipc2	4.8766	3.96014e-11	Up
ENSMUSG00000042677.7	Zc3h12a	2.0802	3.96665e-11	Up
ENSMUSG00000108688.1	Gm44985	8.11018	3.9874e-11	Up
ENSMUSG00000040084.9	Bub1b	3.41108	4.00194e-11	Up
ENSMUSG00000031775.5	Pllp	3.93582	4.01045e-11	Up
ENSMUSG00000017723.11	Wfdc2	5.92991	4.05167e-11	Up
ENSMUSG00000001506.10	Col1a1	4.339	4.10046e-11	Up
ENSMUSG00000040943.12	Tet2	1.15237	4.24949e-11	Up
ENSMUSG00000021240.6	Abcd4	2.08163	4.30226e-11	Up
ENSMUSG00000000901.16	Mmp11	3.50743	4.42352e-11	Up
ENSMUSG00000026883.17	Dab2ip	1.83446	4.5371e-11	Up
ENSMUSG00000020581.11	Agr2	5.31728	4.60359e-11	Up
ENSMUSG00000031639.12	Tlr3	2.79837	4.61432e-11	Up
ENSMUSG00000022372.14	Sla	3.68284	4.62078e-11	Up
ENSMUSG00000052911.9	Lamb2	2.04784	4.62215e-11	Up
ENSMUSG00000024781.15	Lipa	2.37833	4.63364e-11	Up
ENSMUSG00000002633.4	Shh	7.96617	4.67595e-11	Up
ENSMUSG00000031537.15	Ikbkb	1.79256	4.68076e-11	Up
ENSMUSG00000028483.13	Snapc3	1.26585	4.70782e-11	Up
ENSMUSG00000040829.14	Zmynd15	4.18319	4.71833e-11	Up
ENSMUSG00000047415.12	Gpr68	3.89551	4.84445e-11	Up
ENSMUSG00000049608.8	Gpr55	7.62534	5.05096e-11	Up
ENSMUSG00000059866.13	Tnip2	1.49988	5.12003e-11	Up
ENSMUSG00000021614.16	Vcan	4.29052	5.15911e-11	Up
ENSMUSG00000073643.11	Wdfy1	1.19177	5.2594e-11	Up
ENSMUSG00000009621.18	Vav2	1.94634	5.33089e-11	Up
ENSMUSG00000040525.13	Cblc	2.86387	5.34636e-11	Up
ENSMUSG00000019866.14	Aim1	3.41599	5.47079e-11	Up
ENSMUSG00000023066.9	Rttn	2.48668	5.48379e-11	Up
ENSMUSG00000054662.8	Ano9	4.77874	5.62884e-11	Up
ENSMUSG00000029863.13	Casp2	1.86582	6.07868e-11	Up
ENSMUSG00000032899.14	Styk1	3.9374	6.13209e-11	Up
ENSMUSG00000027752.15	Exosc8	1.98396	6.22862e-11	Up
ENSMUSG00000032278.11	Paqr5	2.07928	6.26176e-11	Up
ENSMUSG00000090877.3	Hspa1b	5.19827	6.45833e-11	Up
ENSMUSG00000022947.7	Cbr3	3.99763	6.72093e-11	Up
ENSMUSG00000036264.9	Fstl4	3.5421	6.74741e-11	Up
ENSMUSG00000049539.2	Hist1h1a	3.83136	6.86762e-11	Up
ENSMUSG00000003541.6	Ier3	4.09004	7.02362e-11	Up
ENSMUSG00000089809.9	Rasgef1b	4.2131	7.14061e-11	Up
ENSMUSG00000032413.12	Rasa2	1.36162	7.20789e-11	Up
ENSMUSG00000000093.6	Tbx2	3.83472	8.11643e-11	Up
ENSMUSG00000026360.9	Rgs2	1.9394	8.2562e-11	Up
ENSMUSG00000028108.15	Ecm1	3.55303	8.43016e-11	Up
ENSMUSG00000038147.13	Cd84	3.84813	8.8965e-11	Up
ENSMUSG00000030050.4	Gkn1	8.7562	9.39619e-11	Up
ENSMUSG00000103593.1	Gm37352	1.86157	9.51468e-11	Up
ENSMUSG00000025959.13	Klf7	1.40693	9.90799e-11	Up
ENSMUSG00000112023.1	Lilr4b	4.96364	9.95708e-11	Up
ENSMUSG00000058773.2	Hist1h1b	3.73335	1.01811e-10	Up
ENSMUSG00000022090.10	Pdlim2	2.57264	1.01831e-10	Up
ENSMUSG00000024533.15	Spire1	1.62923	1.04955e-10	Up
ENSMUSG00000030000.10	Add2	8.57264	1.05245e-10	Up
ENSMUSG00000031925.17	Maml2	2.96371	1.06343e-10	Up
ENSMUSG00000027555.8	Car13	3.29337	1.06596e-10	Up
ENSMUSG00000041801.5	Phlda3	3.01757	1.07905e-10	Up
ENSMUSG00000003573.15	Homer3	1.41722	1.08073e-10	Up
ENSMUSG00000033906.5	Zdhhc15	5.37539	1.08152e-10	Up
ENSMUSG00000020290.14	Xpo1	1.34205	1.09549e-10	Up
ENSMUSG00000063632.6	Sox11	6.45768	1.11868e-10	Up
ENSMUSG00000039585.15	Myo9a	2.23258	1.15625e-10	Up
ENSMUSG00000031673.6	Cdh11	4.07198	1.18229e-10	Up
ENSMUSG00000066258.13	Trim12a	2.48582	1.24258e-10	Up
ENSMUSG00000062661.6	Ncs1	4.57833	1.25268e-10	Up
ENSMUSG00000027860.15	Vangl1	1.90069	1.25633e-10	Up
ENSMUSG00000067206.3	Lrrc66	5.61039	1.26144e-10	Up
ENSMUSG00000039765.15	Cc2d2a	1.19211	1.27929e-10	Up
ENSMUSG00000032322.14	Pstpip1	4.36472	1.34698e-10	Up
ENSMUSG00000033965.10	Slc16a2	1.77889	1.35484e-10	Up
ENSMUSG00000024426.17	Atat1	2.39204	1.40879e-10	Up
ENSMUSG00000023232.17	Serinc2	1.54222	1.42131e-10	Up
ENSMUSG00000022037.14	Clu	1.7737	1.43372e-10	Up
ENSMUSG00000037466.13	4930427A07Rik	2.84143	1.54542e-10	Up
ENSMUSG00000044702.13	Palb2	3.14074	1.55565e-10	Up
ENSMUSG00000028040.7	Efna4	4.18069	1.61608e-10	Up
ENSMUSG00000027610.17	Gss	1.89825	1.65861e-10	Up
ENSMUSG00000021749.5	Oit1	8.00125	1.66224e-10	Up
ENSMUSG00000024174.8	Pot1b	1.82163	1.67012e-10	Up
ENSMUSG00000046111.17	Cep295	1.11246	1.6795e-10	Up
ENSMUSG00000059498.13	Fcgr3	3.36336	1.76766e-10	Up
ENSMUSG00000007783.10	Cpt1c	3.59376	1.78753e-10	Up
ENSMUSG00000027381.16	Bcl2l11	2.19061	1.82115e-10	Up
ENSMUSG00000006642.3	Tcf23	6.88358	1.82699e-10	Up
ENSMUSG00000041324.14	Inhba	5.39428	1.85374e-10	Up
ENSMUSG00000014837.15	4931428F04Rik	3.16381	1.85504e-10	Up
ENSMUSG00000002210.11	Smg9	1.4251	1.88128e-10	Up
ENSMUSG00000024659.14	Anxa1	3.8329	1.88166e-10	Up
ENSMUSG00000046805.9	Mpeg1	3.72521	1.94126e-10	Up
ENSMUSG00000049128.7	Ivl	8.15847	1.96103e-10	Up
ENSMUSG00000039294.14	BC017643	1.15186	1.99631e-10	Up
ENSMUSG00000030789.9	Itgax	4.61993	2.01154e-10	Up
ENSMUSG00000046456.14	Tmem150b	6.8546	2.02475e-10	Up
ENSMUSG00000053930.13	Shisa6	8.10703	2.11698e-10	Up
ENSMUSG00000035545.13	Leng8	1.28062	2.21698e-10	Up
ENSMUSG00000033213.16	AA467197	7.08167	2.29494e-10	Up
ENSMUSG00000026413.12	Pkp1	7.85254	2.32681e-10	Up
ENSMUSG00000036805.13	Noxa1	3.41929	2.34455e-10	Up
ENSMUSG00000040907.15	Atp1a3	3.85464	2.36046e-10	Up
ENSMUSG00000074415.12	2610203C20Rik	4.73957	2.42018e-10	Up
ENSMUSG00000033952.14	Aspm	3.11902	2.45103e-10	Up
ENSMUSG00000028901.13	Gmeb1	1.34906	2.53054e-10	Up
ENSMUSG00000095026.2	Gm3336	6.95969	2.5361e-10	Up
ENSMUSG00000037890.13	Wdr19	2.14916	2.55594e-10	Up
ENSMUSG00000025986.6	Slc39a10	2.39795	2.55814e-10	Up
ENSMUSG00000023987.14	Pgc	8.39403	2.59442e-10	Up
ENSMUSG00000027938.11	Creb3l4	4.12677	2.70954e-10	Up
ENSMUSG00000027966.20	Col11a1	6.79908	2.73213e-10	Up
ENSMUSG00000035356.16	Nfkbiz	2.30724	2.76264e-10	Up
ENSMUSG00000026227.11	2810459M11Rik	4.67794	2.78111e-10	Up
ENSMUSG00000032281.11	Acsbg1	6.40533	3.04562e-10	Up
ENSMUSG00000006567.11	Atp7b	4.42548	3.11482e-10	Up
ENSMUSG00000023349.14	Clec4n	4.72314	3.28612e-10	Up
ENSMUSG00000004609.11	Cd33	3.07012	3.30423e-10	Up
ENSMUSG00000032013.6	Trim29	7.17801	3.31501e-10	Up
ENSMUSG00000073408.2	Dpcr1	8.40442	3.33127e-10	Up
ENSMUSG00000093908.2	Gm5784	2.36144	3.35498e-10	Up
ENSMUSG00000015133.17	Lrrk1	1.81674	3.37114e-10	Up
ENSMUSG00000058290.3	Espl1	2.96577	3.41164e-10	Up
ENSMUSG00000060961.14	Slc4a4	3.86903	3.54799e-10	Up
ENSMUSG00000043705.6	Capn13	8.09901	3.55157e-10	Up
ENSMUSG00000019256.17	Ahr	1.4437	3.7115e-10	Up
ENSMUSG00000039158.11	Akna	2.95843	3.72242e-10	Up
ENSMUSG00000029378.5	Areg	7.2099	3.81432e-10	Up
ENSMUSG00000024486.5	Hbegf	3.2135	3.88359e-10	Up
ENSMUSG00000070315.12	4930581F22Rik	2.84387	3.92106e-10	Up
ENSMUSG00000109279.1	Gm45220	3.46779	3.94401e-10	Up
ENSMUSG00000037060.3	Prkcdbp	2.14848	3.98748e-10	Up
ENSMUSG00000073468.11	Sft2d1	1.76736	4.06071e-10	Up
ENSMUSG00000033192.5	Lpcat2	4.1701	4.08927e-10	Up
ENSMUSG00000049191.12	Rgag4	2.52316	4.26243e-10	Up
ENSMUSG00000070047.14	Fat1	2.60542	4.38322e-10	Up
ENSMUSG00000035274.13	Tpbg	4.64695	4.51817e-10	Up
ENSMUSG00000059851.15	Kmt5c	1.65586	4.51954e-10	Up
ENSMUSG00000032363.15	Adamts7	3.49959	4.53126e-10	Up
ENSMUSG00000003382.18	Etv3	1.26975	4.5638e-10	Up
ENSMUSG00000000440.12	Pparg	3.18131	4.56667e-10	Up
ENSMUSG00000020807.14	4933427D14Rik	1.10044	4.57063e-10	Up
ENSMUSG00000023348.11	Trip6	2.21355	4.59702e-10	Up
ENSMUSG00000039477.16	Tnrc18	1.13074	4.66864e-10	Up
ENSMUSG00000086549.1	Gm13648	2.2039	4.87141e-10	Up
ENSMUSG00000044042.18	Fmn1	3.10423	4.88039e-10	Up
ENSMUSG00000029730.16	Mcm7	1.6547	4.94569e-10	Up
ENSMUSG00000027751.13	Supt20	1.23952	4.97299e-10	Up
ENSMUSG00000034634.7	Ly6d	6.93901	4.98917e-10	Up
ENSMUSG00000033565.16	Rbfox2	1.23779	5.0126e-10	Up
ENSMUSG00000038252.13	Ncapd2	2.71775	5.16713e-10	Up
ENSMUSG00000011256.16	Adam19	3.11836	5.18152e-10	Up
ENSMUSG00000026365.15	Cfh	2.99906	5.22339e-10	Up
ENSMUSG00000031097.15	Tnni2	7.65891	5.4855e-10	Up
ENSMUSG00000052593.15	Adam17	1.05476	5.53735e-10	Up
ENSMUSG00000029602.11	Rasal1	7.61072	5.67683e-10	Up
ENSMUSG00000022221.13	Ripk3	4.32006	5.71165e-10	Up
ENSMUSG00000032554.15	Trf	3.47717	6.06246e-10	Up
ENSMUSG00000103094.1	Gm37558	2.1097	6.08735e-10	Up
ENSMUSG00000091387.2	Gcnt4	4.155	6.0963e-10	Up
ENSMUSG00000031207.16	Msn	3.36336	6.19244e-10	Up
ENSMUSG00000030177.14	Ccdc77	1.52047	6.23141e-10	Up
ENSMUSG00000001053.15	N4bp3	2.03248	6.25102e-10	Up
ENSMUSG00000063268.12	Parp10	1.25048	6.27501e-10	Up
ENSMUSG00000034906.15	Ncaph	3.12011	6.40076e-10	Up
ENSMUSG00000107134.1	Gm42528	4.87565	6.52077e-10	Up
ENSMUSG00000024799.14	Tm7sf2	1.94154	6.60147e-10	Up
ENSMUSG00000020737.12	Hn1	1.1592	6.63079e-10	Up
ENSMUSG00000046179.17	E2f8	4.13646	6.64348e-10	Up
ENSMUSG00000015027.11	Galns	2.08061	7.04904e-10	Up
ENSMUSG00000039623.13	Ap5z1	1.59178	7.04904e-10	Up
ENSMUSG00000036036.15	Zfp57	4.90724	7.07943e-10	Up
ENSMUSG00000032091.15	Tmprss4	3.39395	7.26566e-10	Up
ENSMUSG00000024401.14	Tnf	5.12117	7.27061e-10	Up
ENSMUSG00000037605.16	Adgrl3	6.36605	7.39796e-10	Up
ENSMUSG00000035969.15	Rusc2	1.5765	7.46153e-10	Up
ENSMUSG00000008200.14	Fnbp4	1.41449	7.54503e-10	Up
ENSMUSG00000021242.9	Npc2	1.10435	7.89193e-10	Up
ENSMUSG00000024112.16	Cacna1h	3.05963	7.93943e-10	Up
ENSMUSG00000089762.3	Ier5l	2.89554	7.95761e-10	Up
ENSMUSG00000102336.1	Gm37233	2.88196	7.99621e-10	Up
ENSMUSG00000030093.7	Wnt7a	8.24692	8.14128e-10	Up
ENSMUSG00000076431.4	Sox4	2.0116	8.36877e-10	Up
ENSMUSG00000046324.12	Ermp1	1.79142	8.39652e-10	Up
ENSMUSG00000020272.8	Stk10	2.22198	8.55319e-10	Up
ENSMUSG00000024529.13	Lox	4.45762	8.56714e-10	Up
ENSMUSG00000013523.13	Bcas1	5.86676	8.62685e-10	Up
ENSMUSG00000026274.11	Pask	2.87637	8.93418e-10	Up
ENSMUSG00000105728.1	Gm42819	3.33891	8.95253e-10	Up
ENSMUSG00000003279.16	Dlgap1	3.94016	9.05996e-10	Up
ENSMUSG00000043833.6	2900005J15Rik	2.83719	9.05996e-10	Up
ENSMUSG00000022938.7	Fam3b	7.55067	9.93079e-10	Up
ENSMUSG00000031379.13	Pir	4.26295	9.98649e-10	Up
ENSMUSG00000030049.5	Gkn2	8.41396	1.00359e-09	Up
ENSMUSG00000030795.18	Fus	1.14124	1.02285e-09	Up
ENSMUSG00000036435.13	Exoc1	1.33222	1.05736e-09	Up
ENSMUSG00000026395.16	Ptprc	4.12998	1.06956e-09	Up
ENSMUSG00000089417.1	Gm22009	1.35071	1.11401e-09	Up
ENSMUSG00000009731.4	Kcnd1	3.68349	1.11831e-09	Up
ENSMUSG00000012443.3	Kif11	3.43934	1.1397e-09	Up
ENSMUSG00000059970.7	Hspa2	2.55535	1.14168e-09	Up
ENSMUSG00000063531.7	Sema3e	4.79397	1.15033e-09	Up
ENSMUSG00000093803.3	Ppp2r3d	1.65397	1.15093e-09	Up
ENSMUSG00000046623.8	Gjb4	7.16762	1.20415e-09	Up
ENSMUSG00000051396.15	Gm45902	1.83988	1.20459e-09	Up
ENSMUSG00000039116.5	Adgrg6	1.58597	1.25719e-09	Up
ENSMUSG00000022382.14	Wnt7b	5.26248	1.32159e-09	Up
ENSMUSG00000048534.7	Jaml	7.45756	1.35836e-09	Up
ENSMUSG00000027420.13	Bfsp1	3.60156	1.36444e-09	Up
ENSMUSG00000076433.4	Cep295nl	3.29846	1.36566e-09	Up
ENSMUSG00000020178.6	Adora2a	3.85635	1.37432e-09	Up
ENSMUSG00000003032.8	Klf4	1.58501	1.37748e-09	Up
ENSMUSG00000027641.13	Rbl1	1.74505	1.38134e-09	Up
ENSMUSG00000006576.16	Slc4a3	2.48161	1.41188e-09	Up
ENSMUSG00000026235.14	Epha4	3.29486	1.45232e-09	Up
ENSMUSG00000028859.14	Csf3r	4.52048	1.47847e-09	Up
ENSMUSG00000001750.15	Tcirg1	1.25312	1.48445e-09	Up
ENSMUSG00000097048.7	1600020E01Rik	1.74569	1.48678e-09	Up
ENSMUSG00000002257.7	Def6	1.61594	1.48713e-09	Up
ENSMUSG00000056091.12	St3gal5	2.89712	1.55639e-09	Up
ENSMUSG00000029061.2	Mmp23	3.04837	1.59465e-09	Up
ENSMUSG00000035493.9	Tgfbi	3.15875	1.59475e-09	Up
ENSMUSG00000020400.17	Tnip1	1.59639	1.63708e-09	Up
ENSMUSG00000025507.13	Pidd1	2.59299	1.65662e-09	Up
ENSMUSG00000017929.13	B4galt5	2.24468	1.66433e-09	Up
ENSMUSG00000052713.8	Zfp608	2.57001	1.76503e-09	Up
ENSMUSG00000003617.16	Cp	1.72356	1.87414e-09	Up
ENSMUSG00000017493.12	Igfbp4	2.5524	1.91417e-09	Up
ENSMUSG00000001348.15	Acp5	2.39597	1.95708e-09	Up
ENSMUSG00000032908.9	Sgpp2	3.68547	1.96643e-09	Up
ENSMUSG00000028134.11	Ptbp2	1.70255	1.97738e-09	Up
ENSMUSG00000047730.17	Fcgbp	4.25975	1.98493e-09	Up
ENSMUSG00000045725.5	Prr15	3.5179	2.0224e-09	Up
ENSMUSG00000030111.9	A2m	7.88383	2.12677e-09	Up
ENSMUSG00000026656.15	Fcgr2b	3.74035	2.13709e-09	Up
ENSMUSG00000020536.12	Llgl1	1.65105	2.14426e-09	Up
ENSMUSG00000031375.17	Bgn	3.84599	2.25722e-09	Up
ENSMUSG00000092570.7	Plut	3.11807	2.26213e-09	Up
ENSMUSG00000029449.11	Rhof	4.19725	2.26395e-09	Up
ENSMUSG00000003484.4	Cyp4f18	4.0531	2.29079e-09	Up
ENSMUSG00000059326.6	Csf2ra	3.18383	2.29537e-09	Up
ENSMUSG00000042367.12	Gjb3	5.84197	2.31775e-09	Up
ENSMUSG00000078190.6	Dnm3os	4.91593	2.32112e-09	Up
ENSMUSG00000028047.11	Thbs3	2.50171	2.36008e-09	Up
ENSMUSG00000019320.13	Noxo1	4.81605	2.40484e-09	Up
ENSMUSG00000027803.14	Wwtr1	1.85857	2.42625e-09	Up
ENSMUSG00000047117.12	Ankdd1b	5.92025	2.54423e-09	Up
ENSMUSG00000053007.9	Creb5	1.84251	2.58587e-09	Up
ENSMUSG00000050640.16	Tmem150c	4.80337	2.61344e-09	Up
ENSMUSG00000022216.16	Psme1	1.20628	2.65895e-09	Up
ENSMUSG00000022957.19	Itsn1	1.54045	2.67058e-09	Up
ENSMUSG00000029192.17	Tbc1d14	1.00304	2.68089e-09	Up
ENSMUSG00000024142.14	Mlst8	1.84103	2.76157e-09	Up
ENSMUSG00000046591.10	Ticrr	3.82553	2.77461e-09	Up
ENSMUSG00000036459.15	Wtip	2.46847	2.80923e-09	Up
ENSMUSG00000021175.15	Cdca7l	2.51511	2.84222e-09	Up
ENSMUSG00000027160.16	Ccdc34	2.16466	2.94184e-09	Up
ENSMUSG00000031217.8	Efnb1	1.72599	2.97472e-09	Up
ENSMUSG00000027843.13	Ptpn22	4.35792	3.03923e-09	Up
ENSMUSG00000024730.7	Ms4a8a	5.9251	3.28103e-09	Up
ENSMUSG00000061731.9	Ext1	1.15661	3.2867e-09	Up
ENSMUSG00000019998.6	Stx7	1.0163	3.37727e-09	Up
ENSMUSG00000078532.9	Nkain1	5.4711	3.50574e-09	Up
ENSMUSG00000030805.14	Stx4a	1.09345	3.53534e-09	Up
ENSMUSG00000025329.3	Padi1	7.11037	3.57406e-09	Up
ENSMUSG00000037239.8	Spred3	4.29565	3.59731e-09	Up
ENSMUSG00000035429.13	Ptprh	6.78453	3.60256e-09	Up
ENSMUSG00000049907.8	Rasl11b	4.81087	3.60256e-09	Up
ENSMUSG00000038534.17	Osbpl7	1.9874	3.6274e-09	Up
ENSMUSG00000016487.15	Ppfibp1	1.86136	3.62966e-09	Up
ENSMUSG00000021411.16	Pxdc1	2.93412	3.72774e-09	Up
ENSMUSG00000042826.13	Fgf11	2.36655	3.77209e-09	Up
ENSMUSG00000000385.7	Tmprss2	2.76736	3.83646e-09	Up
ENSMUSG00000031937.7	Vstm5	6.36299	3.85646e-09	Up
ENSMUSG00000038437.11	Mllt6	1.14282	3.86535e-09	Up
ENSMUSG00000110148.1	5830408C22Rik	4.20826	3.86535e-09	Up
ENSMUSG00000014773.13	Dll1	4.21661	3.94909e-09	Up
ENSMUSG00000046804.13	Phgr1	7.52277	3.98658e-09	Up
ENSMUSG00000028194.15	Ddah1	4.15587	4.03417e-09	Up
ENSMUSG00000059674.6	Cdh24	6.77578	4.07023e-09	Up
ENSMUSG00000079445.3	B3gnt7	4.57716	4.08793e-09	Up
ENSMUSG00000049493.13	Pls1	1.83399	4.09053e-09	Up
ENSMUSG00000041372.10	B4galnt3	6.76639	4.10152e-09	Up
ENSMUSG00000038578.15	Susd1	2.4583	4.14221e-09	Up
ENSMUSG00000032020.15	Ubash3b	3.19271	4.15652e-09	Up
ENSMUSG00000054717.7	Hmgb2	3.3978	4.17004e-09	Up
ENSMUSG00000070427.4	Il18bp	1.872	4.18864e-09	Up
ENSMUSG00000039542.16	Ncam1	3.8903	4.25387e-09	Up
ENSMUSG00000106734.3	Gm20559	2.07068	4.46051e-09	Up
ENSMUSG00000028631.7	Kcnq4	2.73771	4.46979e-09	Up
ENSMUSG00000054958.6	Nt5c1a	6.95642	4.47193e-09	Up
ENSMUSG00000026836.15	Acvr1	1.58259	4.6223e-09	Up
ENSMUSG00000026669.14	Mcm10	3.70684	4.62789e-09	Up
ENSMUSG00000043430.5	Psapl1	7.01674	4.65239e-09	Up
ENSMUSG00000024403.16	Atp6v1g2	3.77244	4.66372e-09	Up
ENSMUSG00000031295.13	Phka2	1.52745	4.73979e-09	Up
ENSMUSG00000027655.14	Dhx35	1.36792	4.8821e-09	Up
ENSMUSG00000030867.7	Plk1	3.7868	5.06664e-09	Up
ENSMUSG00000034685.4	Fam171a2	2.18295	5.0926e-09	Up
ENSMUSG00000021365.14	Nedd9	1.69573	5.17004e-09	Up
ENSMUSG00000113581.1	AL591207.3	4.57109	5.30234e-09	Up
ENSMUSG00000022102.13	Dok2	3.11468	5.34197e-09	Up
ENSMUSG00000056394.17	Lig1	2.26319	5.47273e-09	Up
ENSMUSG00000032714.6	Syde1	1.30149	5.51388e-09	Up
ENSMUSG00000027397.14	Slc20a1	2.11325	5.66028e-09	Up
ENSMUSG00000029371.7	Cxcl5	8.01561	5.74114e-09	Up
ENSMUSG00000097296.1	Gm26532	2.35669	5.79708e-09	Up
ENSMUSG00000027326.13	Knl1	3.35186	5.83583e-09	Up
ENSMUSG00000029832.16	Nfe2l3	2.22734	5.86816e-09	Up
ENSMUSG00000000958.9	Slc7a7	1.24376	5.94774e-09	Up
ENSMUSG00000057649.6	Brd9	1.16804	6.03804e-09	Up
ENSMUSG00000028873.16	Cdca8	3.16875	6.11984e-09	Up
ENSMUSG00000034919.2	Ttc22	4.13524	6.155e-09	Up
ENSMUSG00000068250.13	Amn1	1.567	6.19246e-09	Up
ENSMUSG00000023905.14	Tnfrsf12a	3.11489	6.33706e-09	Up
ENSMUSG00000038600.12	Atp6v0a4	4.42983	6.48203e-09	Up
ENSMUSG00000112980.1	CT030173.1	3.24016	6.49547e-09	Up
ENSMUSG00000024427.6	Spry4	1.8533	6.51086e-09	Up
ENSMUSG00000029659.16	Medag	2.16195	6.7486e-09	Up
ENSMUSG00000022594.14	Lynx1	1.11388	6.80763e-09	Up
ENSMUSG00000020453.17	Patz1	1.40298	6.90986e-09	Up
ENSMUSG00000031841.19	Cdh13	3.76969	6.94694e-09	Up
ENSMUSG00000072621.13	Slfn10-ps	4.66436	6.94694e-09	Up
ENSMUSG00000025068.7	Gsto1	2.23723	6.99133e-09	Up
ENSMUSG00000028238.6	Atp6v0d2	5.32463	6.99489e-09	Up
ENSMUSG00000079427.10	Mthfsl	1.77832	7.04582e-09	Up
ENSMUSG00000034601.17	2700049A03Rik	1.21162	7.16904e-09	Up
ENSMUSG00000064267.13	Hvcn1	3.27852	7.19823e-09	Up
ENSMUSG00000003190.12	Bcl2l12	1.93144	7.32522e-09	Up
ENSMUSG00000022941.8	Ripply3	3.72581	7.33459e-09	Up
ENSMUSG00000049723.14	Mmp12	4.8045	7.58021e-09	Up
ENSMUSG00000090124.7	Ugt1a7c	2.941	7.59452e-09	Up
ENSMUSG00000001270.9	Ckb	2.93126	7.61616e-09	Up
ENSMUSG00000105270.1	Gm42863	1.42511	7.69445e-09	Up
ENSMUSG00000052056.14	Zfp217	1.134	7.71033e-09	Up
ENSMUSG00000028438.16	Kif24	2.19214	7.74563e-09	Up
ENSMUSG00000042035.11	Igsf3	1.15583	8.08377e-09	Up
ENSMUSG00000004446.12	Bid	3.81748	8.18827e-09	Up
ENSMUSG00000025938.16	Slco5a1	4.45122	8.20951e-09	Up
ENSMUSG00000021696.8	Elovl7	1.8387	8.23104e-09	Up
ENSMUSG00000024660.8	Incenp	2.26516	8.44034e-09	Up
ENSMUSG00000017390.15	Aldoc	2.66255	8.55782e-09	Up
ENSMUSG00000062312.5	Erbb2	2.90508	8.57598e-09	Up
ENSMUSG00000041936.18	Agrn	2.31592	8.71738e-09	Up
ENSMUSG00000039232.12	Stx11	2.61847	8.9705e-09	Up
ENSMUSG00000022960.12	Donson	2.409	8.98373e-09	Up
ENSMUSG00000022489.5	Pde1b	5.16676	9.02082e-09	Up
ENSMUSG00000028680.14	Plk3	2.58093	9.12798e-09	Up
ENSMUSG00000020362.13	Cnot6	1.09309	9.13678e-09	Up
ENSMUSG00000040681.14	Hmgn1	1.85716	9.39388e-09	Up
ENSMUSG00000018322.10	Tomm34	1.05986	9.69892e-09	Up
ENSMUSG00000028415.4	Spink4	5.88266	9.77673e-09	Up
ENSMUSG00000038500.15	Prr3	1.17557	1.02548e-08	Up
ENSMUSG00000063011.6	Msln	4.82518	1.03017e-08	Up
ENSMUSG00000034159.12	2310007B03Rik	5.8046	1.03316e-08	Up
ENSMUSG00000033685.13	Ucp2	2.40051	1.08195e-08	Up
ENSMUSG00000022123.8	Scel	5.63589	1.12272e-08	Up
ENSMUSG00000033855.15	Ston1	2.12013	1.13955e-08	Up
ENSMUSG00000015143.15	Actn1	1.21819	1.21519e-08	Up
ENSMUSG00000063108.15	Zfp26	1.41094	1.23872e-08	Up
ENSMUSG00000074653.10	Lrrc31	6.61981	1.25283e-08	Up
ENSMUSG00000057751.14	Megf6	2.13725	1.25852e-08	Up
ENSMUSG00000021215.15	Net1	1.78597	1.26042e-08	Up
ENSMUSG00000024526.8	Cidea	6.25825	1.26042e-08	Up
ENSMUSG00000044694.2	2010007H06Rik	5.61907	1.26158e-08	Up
ENSMUSG00000053113.3	Socs3	2.03052	1.28312e-08	Up
ENSMUSG00000022747.16	St3gal6	1.93372	1.33852e-08	Up
ENSMUSG00000049420.9	Tmem200a	3.24085	1.35588e-08	Up
ENSMUSG00000020092.9	Pald1	2.45907	1.35652e-08	Up
ENSMUSG00000071337.11	Tia1	1.21861	1.36023e-08	Up
ENSMUSG00000024691.13	Fam111a	2.6576	1.38861e-08	Up
ENSMUSG00000047749.2	Zc3hav1l	1.60803	1.40444e-08	Up
ENSMUSG00000024827.9	Gldc	7.12883	1.41026e-08	Up
ENSMUSG00000046794.9	Ppp1r3b	2.93722	1.41732e-08	Up
ENSMUSG00000024413.13	Npc1	1.29725	1.43481e-08	Up
ENSMUSG00000097415.2	AU020206	2.67474	1.43735e-08	Up
ENSMUSG00000028195.4	Cyr61	3.28919	1.44727e-08	Up
ENSMUSG00000059791.14	Nrm	3.25883	1.44734e-08	Up
ENSMUSG00000040339.10	Fam102b	2.15208	1.44942e-08	Up
ENSMUSG00000030539.13	Sema4b	2.16382	1.47741e-08	Up
ENSMUSG00000001300.16	Efnb2	2.83558	1.50096e-08	Up
ENSMUSG00000108389.1	Gm45206	3.98393	1.50463e-08	Up
ENSMUSG00000017146.12	Brca1	1.62399	1.52028e-08	Up
ENSMUSG00000025804.5	Ccr1	3.79536	1.52614e-08	Up
ENSMUSG00000027309.18	4930402H24Rik	1.44906	1.52932e-08	Up
ENSMUSG00000051517.14	Arhgef39	2.66926	1.5819e-08	Up
ENSMUSG00000033792.12	Atp7a	1.09901	1.59485e-08	Up
ENSMUSG00000021457.14	Syk	3.15197	1.6051e-08	Up
ENSMUSG00000029149.14	Krtcap3	1.78911	1.6051e-08	Up
ENSMUSG00000032640.10	Chsy1	1.98706	1.61827e-08	Up
ENSMUSG00000028691.12	Prdx1	1.58376	1.63878e-08	Up
ENSMUSG00000105356.1	Gm42603	4.18848	1.65812e-08	Up
ENSMUSG00000089774.2	Slc5a3	2.70819	1.68054e-08	Up
ENSMUSG00000020914.17	Top2a	2.6629	1.68413e-08	Up
ENSMUSG00000028581.17	Laptm5	3.41708	1.69782e-08	Up
ENSMUSG00000007034.15	Slc44a4	2.45088	1.70304e-08	Up
ENSMUSG00000026480.12	Ncf2	3.17768	1.71646e-08	Up
ENSMUSG00000039110.14	Mycbpap	4.38204	1.77777e-08	Up
ENSMUSG00000024079.4	Eif2ak2	1.47192	1.79325e-08	Up
ENSMUSG00000015647.9	Lama5	2.47201	1.82547e-08	Up
ENSMUSG00000025467.8	Prap1	7.79967	1.8403e-08	Up
ENSMUSG00000033220.6	Rac2	3.84802	1.86027e-08	Up
ENSMUSG00000066438.6	Plekhd1	6.79836	1.8876e-08	Up
ENSMUSG00000031274.16	Col4a5	1.20788	1.96019e-08	Up
ENSMUSG00000041215.15	Yeats2	1.1864	1.9914e-08	Up
ENSMUSG00000036898.16	Zfp157	1.48546	1.99837e-08	Up
ENSMUSG00000070691.10	Runx3	3.42722	1.99837e-08	Up
ENSMUSG00000089726.2	Mir17hg	2.36887	2.0374e-08	Up
ENSMUSG00000020897.12	Aurkb	2.98678	2.04287e-08	Up
ENSMUSG00000036875.15	Dna2	3.41719	2.0578e-08	Up
ENSMUSG00000022057.7	Adamdec1	6.98703	2.06235e-08	Up
ENSMUSG00000019775.17	Rgs17	4.48759	2.07504e-08	Up
ENSMUSG00000022048.8	Dpysl2	1.79825	2.07587e-08	Up
ENSMUSG00000027962.14	Vcam1	3.9611	2.10069e-08	Up
ENSMUSG00000043088.16	Il17re	3.30991	2.14216e-08	Up
ENSMUSG00000042312.9	S100a13	1.52105	2.15067e-08	Up
ENSMUSG00000001588.12	Acap1	4.32368	2.16528e-08	Up
ENSMUSG00000030096.8	Slc6a6	2.11598	2.17871e-08	Up
ENSMUSG00000001227.11	Sema6b	1.51844	2.18689e-08	Up
ENSMUSG00000023827.8	Agpat4	2.73006	2.19144e-08	Up
ENSMUSG00000063296.4	Tmem117	4.66506	2.19144e-08	Up
ENSMUSG00000020546.14	Stxbp4	1.31611	2.20062e-08	Up
ENSMUSG00000079084.10	Ccdc82	1.59536	2.20745e-08	Up
ENSMUSG00000050359.7	Sprr1a	7.13467	2.22387e-08	Up
ENSMUSG00000031548.7	Sfrp1	5.01094	2.23268e-08	Up
ENSMUSG00000015247.10	Nipsnap3b	1.37991	2.24296e-08	Up
ENSMUSG00000037706.17	Cd81	1.00983	2.25568e-08	Up
ENSMUSG00000026249.10	Serpine2	3.2461	2.29077e-08	Up
ENSMUSG00000040189.17	Ccdc114	2.57033	2.3092e-08	Up
ENSMUSG00000090394.8	4930523C07Rik	2.07451	2.35547e-08	Up
ENSMUSG00000026925.16	Inpp5e	1.4106	2.39746e-08	Up
ENSMUSG00000042978.10	Sbk1	1.19839	2.4645e-08	Up
ENSMUSG00000032548.14	Slco2a1	2.02302	2.51995e-08	Up
ENSMUSG00000039671.18	Zmynd8	1.83455	2.52099e-08	Up
ENSMUSG00000030729.17	Pgm2l1	1.51763	2.53323e-08	Up
ENSMUSG00000024679.10	Ms4a6d	3.7606	2.56905e-08	Up
ENSMUSG00000058486.11	Wdr91	1.5205	2.57273e-08	Up
ENSMUSG00000043924.16	Ncmap	3.48185	2.58582e-08	Up
ENSMUSG00000049303.10	Syt12	2.71074	2.64142e-08	Up
ENSMUSG00000084939.2	Gm830	5.74584	2.69552e-08	Up
ENSMUSG00000108912.1	E230020D15Rik	3.06338	2.7187e-08	Up
ENSMUSG00000079330.8	Lemd1	5.57416	2.83623e-08	Up
ENSMUSG00000052631.14	Sh2d6	7.43923	2.86112e-08	Up
ENSMUSG00000057137.9	Tmem140	1.99374	2.87313e-08	Up
ENSMUSG00000005986.15	Ankrd13d	3.2689	2.88713e-08	Up
ENSMUSG00000015340.10	Cybb	3.13499	2.8991e-08	Up
ENSMUSG00000030276.19	Ttll3	2.99664	2.92782e-08	Up
ENSMUSG00000104378.1	Gm37510	2.89518	2.96233e-08	Up
ENSMUSG00000038156.16	Spon1	3.40549	2.99e-08	Up
ENSMUSG00000072082.6	Ccnf	3.13441	3.02609e-08	Up
ENSMUSG00000051510.13	Mafg	1.06091	3.05086e-08	Up
ENSMUSG00000037544.13	Dlgap5	3.96208	3.06077e-08	Up
ENSMUSG00000031562.15	Dctd	3.97728	3.06613e-08	Up
ENSMUSG00000031616.7	Ednra	4.27546	3.06613e-08	Up
ENSMUSG00000012350.15	Ehf	1.91367	3.07517e-08	Up
ENSMUSG00000090104.1	Slmapos2	2.99304	3.09347e-08	Up
ENSMUSG00000051278.12	Zgrf1	2.58417	3.14978e-08	Up
ENSMUSG00000002699.13	Lcp2	3.57702	3.15097e-08	Up
ENSMUSG00000061207.11	Stk19	1.42575	3.18855e-08	Up
ENSMUSG00000032312.7	Csk	1.29346	3.29895e-08	Up
ENSMUSG00000037868.15	Egr2	4.77549	3.30333e-08	Up
ENSMUSG00000039357.1	Fut11	1.65297	3.32919e-08	Up
ENSMUSG00000072258.10	Taf1a	1.52136	3.35359e-08	Up
ENSMUSG00000020000.7	Moxd1	5.22513	3.40573e-08	Up
ENSMUSG00000034206.15	Polq	3.92541	3.41887e-08	Up
ENSMUSG00000021994.14	Wnt5a	2.67171	3.4491e-08	Up
ENSMUSG00000066894.14	Vsig10	1.77375	3.4535e-08	Up
ENSMUSG00000033777.3	Tlr13	3.25297	3.48965e-08	Up
ENSMUSG00000033538.13	Casp4	4.17788	3.51327e-08	Up
ENSMUSG00000035547.14	Capn5	2.10129	3.58464e-08	Up
ENSMUSG00000039013.16	Siglecf	5.51138	3.62598e-08	Up
ENSMUSG00000046093.9	Hpcal4	7.36605	3.62946e-08	Up
ENSMUSG00000064043.13	Trerf1	2.80478	3.64523e-08	Up
ENSMUSG00000040690.15	Col16a1	3.30008	3.66099e-08	Up
ENSMUSG00000037474.13	Dtl	2.9749	3.67998e-08	Up
ENSMUSG00000046841.5	Ckap4	1.42198	3.68063e-08	Up
ENSMUSG00000037103.8	Dcaf15	1.91842	3.74118e-08	Up
ENSMUSG00000096954.1	Gdap10	2.11407	3.74118e-08	Up
ENSMUSG00000034438.16	Gbp8	4.45409	3.87131e-08	Up
ENSMUSG00000041180.13	Hectd2	3.44958	3.88677e-08	Up
ENSMUSG00000030862.13	Cpxm2	4.61682	3.94826e-08	Up
ENSMUSG00000026880.11	Stom	3.01707	3.97462e-08	Up
ENSMUSG00000031799.9	Tpm4	2.35283	3.98641e-08	Up
ENSMUSG00000048779.5	P2ry6	3.35643	3.99399e-08	Up
ENSMUSG00000022219.9	Cideb	7.02492	4.01776e-08	Up
ENSMUSG00000027801.7	Tm4sf4	2.63411	4.01936e-08	Up
ENSMUSG00000034738.8	Nostrin	2.57019	4.03427e-08	Up
ENSMUSG00000021461.17	Fancc	1.19144	4.07433e-08	Up
ENSMUSG00000002228.7	Ppm1j	5.03658	4.21762e-08	Up
ENSMUSG00000026970.16	Rbms1	1.6765	4.23226e-08	Up
ENSMUSG00000032036.15	Kirrel3	3.90804	4.26991e-08	Up
ENSMUSG00000017765.17	Slc12a4	2.14839	4.27767e-08	Up
ENSMUSG00000034926.3	Dhcr24	2.16347	4.32043e-08	Up
ENSMUSG00000026305.15	Lrrfip1	1.05045	4.32046e-08	Up
ENSMUSG00000039349.5	C130074G19Rik	2.76825	4.3962e-08	Up
ENSMUSG00000058385.7	Hist1h2bg	3.30113	4.41493e-08	Up
ENSMUSG00000037440.8	Vnn1	4.17929	4.53727e-08	Up
ENSMUSG00000018570.17	2810408A11Rik	3.29774	4.55421e-08	Up
ENSMUSG00000013155.10	Enkd1	3.8874	4.56781e-08	Up
ENSMUSG00000044811.13	Cd300c2	5.35584	4.58704e-08	Up
ENSMUSG00000024998.17	Plce1	2.70075	4.72717e-08	Up
ENSMUSG00000031595.9	Pdgfrl	4.91755	4.75117e-08	Up
ENSMUSG00000035439.13	Haus8	2.15777	4.77103e-08	Up
ENSMUSG00000074445.4	Sprr2a3	6.47422	4.96238e-08	Up
ENSMUSG00000020120.15	Plek	3.13958	4.96783e-08	Up
ENSMUSG00000107549.1	Gm43961	3.46722	4.9707e-08	Up
ENSMUSG00000057969.15	Sema3b	2.19528	5.0571e-08	Up
ENSMUSG00000039462.4	Col10a1	7.61055	5.12044e-08	Up
ENSMUSG00000033434.15	Gtpbp6	1.4311	5.12572e-08	Up
ENSMUSG00000026475.7	Rgs16	4.32216	5.23634e-08	Up
ENSMUSG00000034612.7	Chst11	3.93483	5.23634e-08	Up
ENSMUSG00000009292.18	Trpm2	3.51738	5.31458e-08	Up
ENSMUSG00000021572.9	Cep72	2.25106	5.31458e-08	Up
ENSMUSG00000043740.14	B430306N03Rik	6.21059	5.38423e-08	Up
ENSMUSG00000072244.11	Trim6	4.99563	5.40343e-08	Up
ENSMUSG00000044349.15	Snhg11	2.82643	5.42914e-08	Up
ENSMUSG00000079227.10	Ccr5	4.09511	5.44368e-08	Up
ENSMUSG00000019214.13	Chtf18	3.52334	5.45208e-08	Up
ENSMUSG00000102543.5	Pcdhgc5	2.45168	5.53466e-08	Up
ENSMUSG00000025658.16	Cnksr2	5.37719	5.58373e-08	Up
ENSMUSG00000082361.6	Btc	2.37746	5.58452e-08	Up
ENSMUSG00000034413.14	Neurl1b	1.86379	5.59778e-08	Up
ENSMUSG00000049295.16	Zfp219	1.52728	5.60108e-08	Up
ENSMUSG00000029674.13	Limk1	1.06035	5.60441e-08	Up
ENSMUSG00000044768.16	D1Ertd622e	2.07379	5.66621e-08	Up
ENSMUSG00000027660.16	Skil	1.0841	5.70389e-08	Up
ENSMUSG00000069268.4	Hist1h2bf	2.87881	5.77639e-08	Up
ENSMUSG00000079293.11	Clec7a	3.74083	5.85278e-08	Up
ENSMUSG00000107756.1	Gm44164	2.31665	5.87637e-08	Up
ENSMUSG00000103527.1	Gm37261	6.4918	5.94038e-08	Up
ENSMUSG00000113476.1	AC154517.3	1.64715	5.99695e-08	Up
ENSMUSG00000023908.7	Pkmyt1	2.36049	6.01712e-08	Up
ENSMUSG00000074625.10	Arhgap40	5.24531	6.02296e-08	Up
ENSMUSG00000107286.1	Gm43788	2.35053	6.0781e-08	Up
ENSMUSG00000060568.14	Fam78b	4.67837	6.12606e-08	Up
ENSMUSG00000023067.13	Cdkn1a	2.57562	6.35173e-08	Up
ENSMUSG00000051378.10	Kif18b	4.05658	6.41552e-08	Up
ENSMUSG00000013846.9	St3gal1	1.64117	6.42124e-08	Up
ENSMUSG00000030342.8	Cd9	1.95182	6.43243e-08	Up
ENSMUSG00000018507.16	Trpv2	3.86087	6.51245e-08	Up
ENSMUSG00000039476.13	Prrx2	5.37925	6.52566e-08	Up
ENSMUSG00000075031.3	Hist1h2bb	3.40992	6.53527e-08	Up
ENSMUSG00000063558.4	Aox1	2.26129	6.55191e-08	Up
ENSMUSG00000042942.15	Greb1l	4.16775	6.64372e-08	Up
ENSMUSG00000023913.17	Pla2g7	3.07471	6.65026e-08	Up
ENSMUSG00000029416.17	Slc15a4	1.10441	6.77191e-08	Up
ENSMUSG00000035095.11	Fam167a	3.71106	6.79173e-08	Up
ENSMUSG00000052942.13	Glis3	1.71342	6.7962e-08	Up
ENSMUSG00000030218.2	Mgp	3.47447	6.82284e-08	Up
ENSMUSG00000045679.14	Pqlc3	3.30921	6.9031e-08	Up
ENSMUSG00000063727.3	Tnfrsf11b	3.65241	6.9383e-08	Up
ENSMUSG00000041406.14	BC055324	3.6976	6.96023e-08	Up
ENSMUSG00000049307.6	Fut4	2.58636	6.96405e-08	Up
ENSMUSG00000029661.16	Col1a2	3.74378	6.99406e-08	Up
ENSMUSG00000047496.6	Rnf152	3.22377	7.03497e-08	Up
ENSMUSG00000030760.14	Acer3	1.03867	7.1879e-08	Up
ENSMUSG00000020388.12	Pdlim4	2.82582	7.19363e-08	Up
ENSMUSG00000028702.15	Rad54l	2.80209	7.19363e-08	Up
ENSMUSG00000038387.9	Rras	1.36139	7.25644e-08	Up
ENSMUSG00000052131.7	Akr1b7	7.80718	7.3148e-08	Up
ENSMUSG00000110266.1	Gm32742	4.61776	7.48456e-08	Up
ENSMUSG00000042254.14	Cilp	5.33508	7.6495e-08	Up
ENSMUSG00000037940.17	Inpp4b	2.58057	7.67582e-08	Up
ENSMUSG00000021262.15	Evl	2.67341	7.80341e-08	Up
ENSMUSG00000030761.15	Myo7a	2.24385	7.90487e-08	Up
ENSMUSG00000024501.19	Dpysl3	3.07606	7.92527e-08	Up
ENSMUSG00000067212.8	H2-T23	2.1093	7.995e-08	Up
ENSMUSG00000038560.7	Sp6	4.95318	8.06793e-08	Up
ENSMUSG00000024105.2	Themis3	6.29363	8.36563e-08	Up
ENSMUSG00000026399.12	Cd55	1.86867	8.42382e-08	Up
ENSMUSG00000017756.9	Slc12a7	2.36216	8.48886e-08	Up
ENSMUSG00000024989.14	Cep55	6.59871	8.53663e-08	Up
ENSMUSG00000038151.13	Prdm1	2.39978	8.61313e-08	Up
ENSMUSG00000056812.13	St8sia3	5.2865	8.8336e-08	Up
ENSMUSG00000044037.15	Als2cl	1.7163	8.85416e-08	Up
ENSMUSG00000057706.7	Mex3b	2.67424	8.88999e-08	Up
ENSMUSG00000103081.2	Pcdhgb8	2.39829	9.05908e-08	Up
ENSMUSG00000010047.12	Hyal2	1.40411	9.18876e-08	Up
ENSMUSG00000060188.6	Cxcl17	6.80425	9.2676e-08	Up
ENSMUSG00000034311.3	Kif4	3.90655	9.3801e-08	Up
ENSMUSG00000061288.13	Taok3	1.34626	9.44305e-08	Up
ENSMUSG00000037313.16	Tacc3	3.24064	9.52649e-08	Up
ENSMUSG00000046169.9	Adamts6	3.22927	9.63757e-08	Up
ENSMUSG00000086825.1	Gm15675	2.36661	9.73237e-08	Up
ENSMUSG00000062175.13	Tgif2	2.13336	9.77496e-08	Up
ENSMUSG00000027994.14	Mcub	3.16048	9.87502e-08	Up
ENSMUSG00000034320.14	Slc26a2	2.68888	9.94063e-08	Up
ENSMUSG00000011958.17	Bnip2	1.41511	9.94119e-08	Up
ENSMUSG00000020652.17	Cenpo	1.47286	1.00061e-07	Up
ENSMUSG00000020866.17	Cacna1g	5.01516	1.01243e-07	Up
ENSMUSG00000029217.16	Tec	1.5408	1.03729e-07	Up
ENSMUSG00000032849.13	Abcc4	3.39252	1.04443e-07	Up
ENSMUSG00000032609.12	Klhdc8b	1.84334	1.07451e-07	Up
ENSMUSG00000063652.10	Slc22a21	3.03837	1.08113e-07	Up
ENSMUSG00000026473.15	Glul	2.36586	1.08138e-07	Up
ENSMUSG00000041308.6	Sntb2	1.40406	1.11236e-07	Up
ENSMUSG00000042050.8	Wdr60	1.99272	1.11236e-07	Up
ENSMUSG00000025161.16	Slc16a3	5.87594	1.1317e-07	Up
ENSMUSG00000111481.1	AC138284.3	1.32514	1.13965e-07	Up
ENSMUSG00000037997.12	Parp11	1.82665	1.14234e-07	Up
ENSMUSG00000040046.14	Tph1	5.69528	1.14837e-07	Up
ENSMUSG00000020105.9	Lrig3	2.08287	1.1598e-07	Up
ENSMUSG00000024268.15	Celf4	3.52152	1.17582e-07	Up
ENSMUSG00000008734.9	Gprc5b	2.52565	1.19263e-07	Up
ENSMUSG00000112592.1	AC153517.1	4.07539	1.19263e-07	Up
ENSMUSG00000021091.8	Serpina3n	4.6976	1.20301e-07	Up
ENSMUSG00000108526.1	Gm45828	3.00626	1.23665e-07	Up
ENSMUSG00000025269.16	Apex2	1.4441	1.24107e-07	Up
ENSMUSG00000090100.7	Ttbk2	1.15799	1.25056e-07	Up
ENSMUSG00000032562.13	Gnai2	1.13211	1.25587e-07	Up
ENSMUSG00000073598.3	1700066B19Rik	6.81433	1.27077e-07	Up
ENSMUSG00000045165.6	AI467606	3.27466	1.2869e-07	Up
ENSMUSG00000094410.7	Gm38394	1.2089	1.29804e-07	Up
ENSMUSG00000048915.12	Efna5	3.17104	1.31041e-07	Up
ENSMUSG00000021751.13	Acox2	5.20298	1.32066e-07	Up
ENSMUSG00000031342.17	Gpm6b	2.00392	1.32066e-07	Up
ENSMUSG00000039621.13	Prex1	2.56142	1.36757e-07	Up
ENSMUSG00000044783.16	Hjurp	1.26355	1.38869e-07	Up
ENSMUSG00000022433.18	Csnk1e	1.58376	1.39089e-07	Up
ENSMUSG00000021640.6	Naip1	6.4272	1.40031e-07	Up
ENSMUSG00000063160.12	Numbl	2.11728	1.40219e-07	Up
ENSMUSG00000038524.13	Fchsd1	1.59431	1.41451e-07	Up
ENSMUSG00000041187.16	Prkd2	1.28002	1.43078e-07	Up
ENSMUSG00000029414.11	Kntc1	3.3763	1.44479e-07	Up
ENSMUSG00000097195.9	Snhg5	1.53849	1.45323e-07	Up
ENSMUSG00000037907.16	Ankrd13b	1.79763	1.4543e-07	Up
ENSMUSG00000023411.11	Nfatc4	3.11931	1.46825e-07	Up
ENSMUSG00000025044.16	Msr1	2.57407	1.4868e-07	Up
ENSMUSG00000002835.8	Chaf1a	2.82789	1.49706e-07	Up
ENSMUSG00000066682.11	Pilrb2	3.8432	1.50228e-07	Up
ENSMUSG00000058715.11	Fcer1g	3.29936	1.51891e-07	Up
ENSMUSG00000021180.9	Rps6ka5	1.65254	1.54295e-07	Up
ENSMUSG00000024365.9	Cyp21a1	7.05514	1.55066e-07	Up
ENSMUSG00000015937.14	H2afy	1.003	1.57208e-07	Up
ENSMUSG00000003283.14	Hck	4.34505	1.58974e-07	Up
ENSMUSG00000071637.5	Cebpd	1.37915	1.58974e-07	Up
ENSMUSG00000015619.10	Gata3	5.13471	1.5908e-07	Up
ENSMUSG00000053687.14	Dpep2	3.46059	1.62986e-07	Up
ENSMUSG00000026288.14	Inpp5d	3.63989	1.6415e-07	Up
ENSMUSG00000106205.1	C230096K16Rik	1.61877	1.64566e-07	Up
ENSMUSG00000022817.14	Itgb5	1.80361	1.67749e-07	Up
ENSMUSG00000085830.1	Grin1os	4.07291	1.6928e-07	Up
ENSMUSG00000061533.16	Cep128	1.71821	1.70861e-07	Up
ENSMUSG00000007908.14	Hmgcll1	5.22555	1.70885e-07	Up
ENSMUSG00000061411.12	Nol4l	2.23718	1.70931e-07	Up
ENSMUSG00000042029.7	Ncapg2	2.06883	1.7216e-07	Up
ENSMUSG00000031444.16	F10	3.69748	1.76153e-07	Up
ENSMUSG00000021062.15	Rab15	4.89716	1.78336e-07	Up
ENSMUSG00000097769.7	Snhg4	2.29208	1.79464e-07	Up
ENSMUSG00000055612.15	Cdca7	2.34602	1.79871e-07	Up
ENSMUSG00000024542.8	Cep192	1.36415	1.81053e-07	Up
ENSMUSG00000027201.16	Myef2	2.36033	1.81053e-07	Up
ENSMUSG00000025383.2	Il23a	6.08974	1.81294e-07	Up
ENSMUSG00000108460.1	Gm44557	2.10392	1.82494e-07	Up
ENSMUSG00000102960.1	Gm37943	3.9643	1.83152e-07	Up
ENSMUSG00000109438.1	Gm45073	2.84494	1.8783e-07	Up
ENSMUSG00000097453.1	Gm26894	6.52526	1.91257e-07	Up
ENSMUSG00000067714.13	Lpar5	5.16753	1.93847e-07	Up
ENSMUSG00000030353.15	Tead4	3.44049	1.9403e-07	Up
ENSMUSG00000027778.15	Ift80	1.54063	1.97248e-07	Up
ENSMUSG00000039936.18	Pik3cd	3.61008	1.99808e-07	Up
ENSMUSG00000036768.6	Kif15	2.92059	1.99942e-07	Up
ENSMUSG00000028656.14	Cap1	1.07322	2.00554e-07	Up
ENSMUSG00000029675.12	Eln	2.60533	2.03235e-07	Up
ENSMUSG00000029413.14	Naaa	2.85801	2.084e-07	Up
ENSMUSG00000037820.15	Tgm2	1.44199	2.10956e-07	Up
ENSMUSG00000028698.13	Pik3r3	1.98727	2.11371e-07	Up
ENSMUSG00000050511.1	Oprd1	6.68787	2.11371e-07	Up
ENSMUSG00000112307.1	AC112274.1	4.96707	2.11371e-07	Up
ENSMUSG00000029201.14	Ugdh	1.44632	2.11486e-07	Up
ENSMUSG00000068115.13	Ninl	2.57733	2.16061e-07	Up
ENSMUSG00000056536.14	Pign	1.05334	2.17418e-07	Up
ENSMUSG00000026875.14	Traf1	3.49897	2.18842e-07	Up
ENSMUSG00000002486.15	Tchp	1.40135	2.21527e-07	Up
ENSMUSG00000032454.9	Rbp2	6.75672	2.24659e-07	Up
ENSMUSG00000087396.7	4933407K13Rik	1.94871	2.25921e-07	Up
ENSMUSG00000026149.2	Tm4sf20	5.82602	2.32264e-07	Up
ENSMUSG00000041623.17	D11Wsu47e	1.36604	2.35241e-07	Up
ENSMUSG00000023460.12	Rab12	1.63944	2.36018e-07	Up
ENSMUSG00000022809.4	Nr1i2	6.48823	2.39011e-07	Up
ENSMUSG00000075602.10	Ly6a	2.89501	2.43247e-07	Up
ENSMUSG00000030579.10	Tyrobp	3.32023	2.52507e-07	Up
ENSMUSG00000097772.7	5430416N02Rik	1.46853	2.58959e-07	Up
ENSMUSG00000033717.5	Adra2a	2.31629	2.59975e-07	Up
ENSMUSG00000020527.14	Myo19	1.29728	2.62622e-07	Up
ENSMUSG00000048922.18	Cdca2	3.70337	2.65869e-07	Up
ENSMUSG00000037788.14	Vopp1	1.73596	2.66101e-07	Up
ENSMUSG00000102324.1	Gm19721	2.88573	2.71867e-07	Up
ENSMUSG00000056267.14	Cep70	1.32613	2.72351e-07	Up
ENSMUSG00000020140.15	Lgr5	5.66706	2.75481e-07	Up
ENSMUSG00000052396.7	Mogat2	6.30219	2.75654e-07	Up
ENSMUSG00000061607.14	Mdc1	1.25604	2.76756e-07	Up
ENSMUSG00000041773.7	Enc1	1.71645	2.77295e-07	Up
ENSMUSG00000032846.9	Zswim6	1.09852	2.84319e-07	Up
ENSMUSG00000025231.16	Sufu	1.25965	2.87712e-07	Up
ENSMUSG00000000983.13	Wfdc18	5.55997	2.89173e-07	Up
ENSMUSG00000031443.7	F7	4.1499	2.97378e-07	Up
ENSMUSG00000035105.5	Egln3	4.63778	3.0437e-07	Up
ENSMUSG00000024737.2	Slc15a3	2.97653	3.04933e-07	Up
ENSMUSG00000089706.7	B230216N24Rik	2.28675	3.07195e-07	Up
ENSMUSG00000101823.1	Gm29438	4.23614	3.10194e-07	Up
ENSMUSG00000032333.6	Stoml1	1.34206	3.12062e-07	Up
ENSMUSG00000106099.1	Gm42664	2.27635	3.16707e-07	Up
ENSMUSG00000098112.7	Bin2	3.65149	3.17425e-07	Up
ENSMUSG00000026837.15	Col5a1	2.83929	3.17646e-07	Up
ENSMUSG00000041707.7	1810011H11Rik	6.30074	3.20482e-07	Up
ENSMUSG00000048490.13	Nrip1	1.19819	3.22174e-07	Up
ENSMUSG00000051149.15	Adnp	1.29408	3.24229e-07	Up
ENSMUSG00000021069.17	Pygl	2.80916	3.24964e-07	Up
ENSMUSG00000006538.12	Ihh	6.87985	3.32063e-07	Up
ENSMUSG00000028963.1	Uts2	6.31148	3.38788e-07	Up
ENSMUSG00000018919.10	Tm4sf5	6.04742	3.46461e-07	Up
ENSMUSG00000033282.14	Rpgrip1l	1.57718	3.50101e-07	Up
ENSMUSG00000111394.1	AC160637.1	2.92859	3.50101e-07	Up
ENSMUSG00000021113.5	Snapc1	1.34261	3.50223e-07	Up
ENSMUSG00000026858.18	Miga2	1.27889	3.50999e-07	Up
ENSMUSG00000085795.8	Zfp703	1.48773	3.52244e-07	Up
ENSMUSG00000031662.8	Snx20	4.3169	3.55272e-07	Up
ENSMUSG00000036469.16	March1	3.72181	3.57469e-07	Up
ENSMUSG00000045349.15	Sh2d5	6.10525	3.61781e-07	Up
ENSMUSG00000024666.5	Tmem138	2.17041	3.66278e-07	Up
ENSMUSG00000030162.14	Olr1	5.96153	3.66779e-07	Up
ENSMUSG00000041653.4	Pnpla3	5.287	3.78682e-07	Up
ENSMUSG00000047090.13	Tmem198b	1.42359	3.86052e-07	Up
ENSMUSG00000022488.8	Nckap1l	3.18488	3.87427e-07	Up
ENSMUSG00000019943.10	Atp2b1	1.58338	3.92305e-07	Up
ENSMUSG00000030352.14	Tspan9	1.3912	3.94432e-07	Up
ENSMUSG00000050106.17	Tmc8	1.31397	3.95439e-07	Up
ENSMUSG00000040747.9	Cd53	2.97602	4.00819e-07	Up
ENSMUSG00000103472.1	Pcdhga7	2.08934	4.08762e-07	Up
ENSMUSG00000027695.16	Pld1	2.66325	4.10687e-07	Up
ENSMUSG00000025278.8	Flnb	1.64669	4.10801e-07	Up
ENSMUSG00000035104.14	Eva1a	4.01689	4.15444e-07	Up
ENSMUSG00000023452.18	Pisd	1.31372	4.18435e-07	Up
ENSMUSG00000031066.10	Usp11	2.03652	4.18737e-07	Up
ENSMUSG00000025577.7	Cbx2	1.01846	4.22355e-07	Up
ENSMUSG00000029311.16	Hsd17b11	1.31111	4.23799e-07	Up
ENSMUSG00000103285.1	Gm37274	1.84198	4.26577e-07	Up
ENSMUSG00000027580.17	Helz2	1.34872	4.30519e-07	Up
ENSMUSG00000039903.16	Eva1c	3.30873	4.33042e-07	Up
ENSMUSG00000029915.14	Clec5a	4.41849	4.3894e-07	Up
ENSMUSG00000061517.8	Sox21	6.91122	4.4301e-07	Up
ENSMUSG00000021765.7	Fst	4.2283	4.4363e-07	Up
ENSMUSG00000020776.18	Fbf1	1.17575	4.45008e-07	Up
ENSMUSG00000018398.18	Sept8	1.18249	4.5208e-07	Up
ENSMUSG00000022999.14	Lmbr1l	1.65904	4.54798e-07	Up
ENSMUSG00000022718.11	Dgcr8	1.12874	4.63348e-07	Up
ENSMUSG00000097990.1	Gm19557	6.11808	4.63885e-07	Up
ENSMUSG00000028678.13	Kif2c	3.731	4.66205e-07	Up
ENSMUSG00000041431.16	Ccnb1	5.01682	4.67018e-07	Up
ENSMUSG00000040121.5	Rep15	5.54524	4.69633e-07	Up
ENSMUSG00000005057.13	Sh2b2	3.52616	4.84777e-07	Up
ENSMUSG00000010796.11	Asz1	6.06706	4.84777e-07	Up
ENSMUSG00000103897.1	Pcdhga8	1.85154	4.84931e-07	Up
ENSMUSG00000030677.8	Kif22	2.85737	4.85803e-07	Up
ENSMUSG00000044716.12	Dok7	2.67364	4.89062e-07	Up
ENSMUSG00000087594.1	BC039771	3.62415	4.89602e-07	Up
ENSMUSG00000034675.17	Dbn1	2.47024	4.97637e-07	Up
ENSMUSG00000045382.6	Cxcr4	2.75595	5.00061e-07	Up
ENSMUSG00000042436.12	Mfap4	4.85989	5.01194e-07	Up
ENSMUSG00000020399.14	Havcr2	4.37777	5.02439e-07	Up
ENSMUSG00000105561.1	Gm43462	2.14497	5.20017e-07	Up
ENSMUSG00000026575.15	Nme7	1.41418	5.2204e-07	Up
ENSMUSG00000037447.16	Arid5a	1.64501	5.2204e-07	Up
ENSMUSG00000074006.3	Omp	4.81042	5.32019e-07	Up
ENSMUSG00000082286.10	Pisd-ps1	1.79521	5.33104e-07	Up
ENSMUSG00000040061.17	Plcb2	3.8398	5.33165e-07	Up
ENSMUSG00000007682.6	Dio2	6.3053	5.46497e-07	Up
ENSMUSG00000005947.11	Itgae	3.88727	5.48113e-07	Up
ENSMUSG00000045664.4	Cdc42ep2	2.21576	5.50576e-07	Up
ENSMUSG00000029428.13	Stx2	1.6302	5.55906e-07	Up
ENSMUSG00000028159.14	Dapp1	1.47232	5.56904e-07	Up
ENSMUSG00000051934.4	Spats2	1.73254	5.62348e-07	Up
ENSMUSG00000109498.1	Gm45222	1.72191	5.63415e-07	Up
ENSMUSG00000040751.12	Lat2	3.50813	5.64294e-07	Up
ENSMUSG00000101462.2	Gm3052	1.90153	5.67581e-07	Up
ENSMUSG00000046387.5	Pcdhb17	3.7865	5.73304e-07	Up
ENSMUSG00000023048.13	Prr13	1.68946	5.75654e-07	Up
ENSMUSG00000043313.6	Pcdhb19	4.35078	5.88861e-07	Up
ENSMUSG00000004980.16	Hnrnpa2b1	1.05276	5.98994e-07	Up
ENSMUSG00000042109.7	Csdc2	5.64915	6.03371e-07	Up
ENSMUSG00000050075.8	Gpr171	6.07743	6.09918e-07	Up
ENSMUSG00000040165.14	Cd209c	3.60932	6.1453e-07	Up
ENSMUSG00000027239.14	Mdk	4.12884	6.21587e-07	Up
ENSMUSG00000042064.13	Myo3b	5.71066	6.3252e-07	Up
ENSMUSG00000028357.13	Kif12	2.78579	6.39951e-07	Up
ENSMUSG00000039813.14	Tbc1d2	2.33226	6.60018e-07	Up
ENSMUSG00000060671.12	Atp8b2	1.92572	6.61772e-07	Up
ENSMUSG00000071068.6	Treml2	5.73227	6.73222e-07	Up
ENSMUSG00000051397.5	Tacstd2	6.1371	6.73641e-07	Up
ENSMUSG00000021068.16	Nin	2.00068	6.74993e-07	Up
ENSMUSG00000010751.15	Tnfrsf22	3.78409	6.86831e-07	Up
ENSMUSG00000030681.18	Mvp	1.1492	6.91591e-07	Up
ENSMUSG00000017677.11	Wsb1	1.47078	6.97272e-07	Up
ENSMUSG00000026047.13	Kdelc1	1.12951	7.01286e-07	Up
ENSMUSG00000097461.1	Gm26735	2.6473	7.12496e-07	Up
ENSMUSG00000050022.16	Amz1	3.37234	7.14258e-07	Up
ENSMUSG00000049382.9	Krt8	1.38558	7.2442e-07	Up
ENSMUSG00000031538.6	Plat	4.30269	7.24552e-07	Up
ENSMUSG00000098188.1	Sowahc	1.38367	7.26498e-07	Up
ENSMUSG00000079685.10	Ulbp1	3.29898	7.28609e-07	Up
ENSMUSG00000032089.16	Il10ra	3.64041	7.36193e-07	Up
ENSMUSG00000041112.16	Elmo1	2.92704	7.40542e-07	Up
ENSMUSG00000022385.10	Gtse1	2.38643	7.42704e-07	Up
ENSMUSG00000031780.2	Ccl17	6.53419	7.4486e-07	Up
ENSMUSG00000040473.15	Cfap69	3.58118	7.50724e-07	Up
ENSMUSG00000014786.8	Slc9a5	3.88612	7.52092e-07	Up
ENSMUSG00000044968.16	Napepld	2.8327	7.55157e-07	Up
ENSMUSG00000108214.1	Gm43982	2.06815	7.63086e-07	Up
ENSMUSG00000034401.16	Spata6	1.46	7.73304e-07	Up
ENSMUSG00000051586.16	Mical3	1.50102	7.82217e-07	Up
ENSMUSG00000043079.17	Synpo	2.45628	7.85127e-07	Up
ENSMUSG00000021367.8	Edn1	2.21807	7.90018e-07	Up
ENSMUSG00000008193.13	Spib	5.71016	8.13552e-07	Up
ENSMUSG00000107116.1	Gm43274	1.57446	8.31142e-07	Up
ENSMUSG00000105954.1	Gm42793	6.07732	8.57051e-07	Up
ENSMUSG00000024593.15	Megf10	4.52195	8.57217e-07	Up
ENSMUSG00000031486.15	Adgra2	2.99595	8.69115e-07	Up
ENSMUSG00000046546.3	Fam43a	1.86567	8.69582e-07	Up
ENSMUSG00000025020.11	Slit1	5.50375	8.78733e-07	Up
ENSMUSG00000024074.7	Crim1	1.99578	8.8423e-07	Up
ENSMUSG00000021036.10	Sptlc2	1.04606	8.87489e-07	Up
ENSMUSG00000042821.7	Snai1	2.93281	9.08715e-07	Up
ENSMUSG00000089728.2	Clec2f	7.10228	9.10881e-07	Up
ENSMUSG00000024885.8	Aldh3b1	2.71752	9.13785e-07	Up
ENSMUSG00000048163.13	Selplg	3.06507	9.33991e-07	Up
ENSMUSG00000067235.14	H2-Q10	2.8439	9.36903e-07	Up
ENSMUSG00000054920.12	Klhl5	1.21264	9.43624e-07	Up
ENSMUSG00000002668.7	Dennd1c	3.01526	9.49385e-07	Up
ENSMUSG00000071203.6	Naip5	3.1725	9.52984e-07	Up
ENSMUSG00000055926.2	Gm14137	6.72371	9.56469e-07	Up
ENSMUSG00000026414.13	Tnnt2	5.62461	9.58914e-07	Up
ENSMUSG00000026207.16	Speg	2.85236	9.75388e-07	Up
ENSMUSG00000024987.5	Cyp26a1	6.28664	9.77062e-07	Up
ENSMUSG00000001517.14	Foxm1	2.95704	9.79228e-07	Up
ENSMUSG00000033187.7	BC016579	5.52762	9.97328e-07	Up
ENSMUSG00000069516.8	Lyz2	2.99503	1.00051e-06	Up
ENSMUSG00000102419.1	Gm36940	3.28413	1.00051e-06	Up
ENSMUSG00000075033.3	Nxpe3	4.66655	1.00553e-06	Up
ENSMUSG00000022893.14	Adamts1	2.18821	1.00706e-06	Up
ENSMUSG00000016946.5	Kctd5	2.26389	1.00893e-06	Up
ENSMUSG00000073787.4	Gm10575	2.58155	1.02095e-06	Up
ENSMUSG00000022534.13	Mefv	6.21103	1.03643e-06	Up
ENSMUSG00000016526.8	Dyrk3	3.25904	1.04792e-06	Up
ENSMUSG00000110218.1	Gm20219	2.55696	1.0509e-06	Up
ENSMUSG00000004933.17	Matk	5.12504	1.05264e-06	Up
ENSMUSG00000026303.6	Mlph	2.47272	1.05638e-06	Up
ENSMUSG00000086859.3	Snhg20	1.34271	1.06846e-06	Up
ENSMUSG00000000031.15	H19	4.00678	1.07577e-06	Up
ENSMUSG00000030739.18	Myh14	2.30828	1.07577e-06	Up
ENSMUSG00000052397.8	Ezr	2.54636	1.07669e-06	Up
ENSMUSG00000007659.18	Bcl2l1	1.91256	1.09667e-06	Up
ENSMUSG00000103780.1	Gm37524	1.70963	1.11472e-06	Up
ENSMUSG00000106073.1	Gm42892	2.74936	1.12775e-06	Up
ENSMUSG00000043439.5	Epop	5.93897	1.13318e-06	Up
ENSMUSG00000057219.11	Armc7	2.10451	1.13664e-06	Up
ENSMUSG00000048482.14	Bdnf	5.97314	1.14096e-06	Up
ENSMUSG00000017550.14	Atad5	2.24281	1.14633e-06	Up
ENSMUSG00000044469.7	Tnfaip8l1	2.91355	1.15356e-06	Up
ENSMUSG00000074024.5	4632427E13Rik	1.11575	1.19158e-06	Up
ENSMUSG00000026196.7	Bard1	2.93262	1.19675e-06	Up
ENSMUSG00000045912.9	C2cd4c	3.9069	1.19703e-06	Up
ENSMUSG00000059089.4	Fcgr4	3.67863	1.19965e-06	Up
ENSMUSG00000105134.1	Gm42923	2.30686	1.20028e-06	Up
ENSMUSG00000051048.17	P4ha3	5.54989	1.20069e-06	Up
ENSMUSG00000002325.14	Irf9	1.48777	1.20121e-06	Up
ENSMUSG00000052316.9	Lrrc15	6.6845	1.21078e-06	Up
ENSMUSG00000068744.12	Psrc1	4.36246	1.21078e-06	Up
ENSMUSG00000029817.11	Tra2a	1.13889	1.21128e-06	Up
ENSMUSG00000019942.13	Cdk1	2.7208	1.23478e-06	Up
ENSMUSG00000048865.16	Arhgap30	3.52588	1.24838e-06	Up
ENSMUSG00000049580.12	Tsku	3.25029	1.25265e-06	Up
ENSMUSG00000041144.10	Dnah7b	4.38808	1.28368e-06	Up
ENSMUSG00000061615.2	Hist1h2ab	3.40882	1.28494e-06	Up
ENSMUSG00000018381.15	Abi3	2.69914	1.29984e-06	Up
ENSMUSG00000020736.12	Nt5c	1.00867	1.30361e-06	Up
ENSMUSG00000020901.13	Pik3r5	2.64625	1.31058e-06	Up
ENSMUSG00000029553.10	Tfec	5.82612	1.31058e-06	Up
ENSMUSG00000026576.12	Atp1b1	2.61437	1.32321e-06	Up
ENSMUSG00000033060.15	Lmo7	2.00086	1.32618e-06	Up
ENSMUSG00000028718.16	Stil	3.57657	1.3368e-06	Up
ENSMUSG00000005410.6	Mcm5	2.31057	1.3522e-06	Up
ENSMUSG00000041757.16	Plekha6	1.80727	1.3522e-06	Up
ENSMUSG00000023915.4	Tnfrsf21	2.58789	1.35529e-06	Up
ENSMUSG00000056069.8	Fam105a	3.58215	1.35529e-06	Up
ENSMUSG00000033059.7	Pygb	1.24149	1.37543e-06	Up
ENSMUSG00000024399.5	Ltb	4.79263	1.38656e-06	Up
ENSMUSG00000054196.6	Cthrc1	6.19344	1.39122e-06	Up
ENSMUSG00000024151.13	Msh2	2.1781	1.39201e-06	Up
ENSMUSG00000026417.13	Pigr	3.35046	1.41017e-06	Up
ENSMUSG00000053980.4	Gm9930	5.9661	1.425e-06	Up
ENSMUSG00000055897.13	Ppp4r1l-ps	1.3045	1.4319e-06	Up
ENSMUSG00000031586.16	Rbpms	1.99832	1.43788e-06	Up
ENSMUSG00000053004.9	Hrh1	3.70353	1.45709e-06	Up
ENSMUSG00000015957.12	Wnt11	4.16792	1.48324e-06	Up
ENSMUSG00000035021.13	Baz1a	1.46723	1.51849e-06	Up
ENSMUSG00000029925.13	Tbxas1	3.03773	1.52673e-06	Up
ENSMUSG00000049625.5	Tifab	3.57598	1.52816e-06	Up
ENSMUSG00000020614.13	Fam20a	2.4499	1.5346e-06	Up
ENSMUSG00000003623.4	Crot	1.31634	1.54129e-06	Up
ENSMUSG00000032487.8	Ptgs2	5.06034	1.54973e-06	Up
ENSMUSG00000069910.2	Spdl1	3.45433	1.55955e-06	Up
ENSMUSG00000104136.1	Gm36955	2.19902	1.58503e-06	Up
ENSMUSG00000021838.16	Samd4	2.69879	1.5887e-06	Up
ENSMUSG00000025207.15	Sema4g	3.52028	1.58928e-06	Up
ENSMUSG00000031543.18	Ank1	3.68193	1.59675e-06	Up
ENSMUSG00000019647.16	Sema6a	1.73015	1.59908e-06	Up
ENSMUSG00000038644.14	Pold1	1.47176	1.60685e-06	Up
ENSMUSG00000075415.13	Fnbp1	2.22184	1.63037e-06	Up
ENSMUSG00000031298.15	Adgrg2	3.03634	1.64403e-06	Up
ENSMUSG00000020024.7	Cep83	1.09016	1.668e-06	Up
ENSMUSG00000071537.6	Klrg2	3.79131	1.6776e-06	Up
ENSMUSG00000024912.5	Fosl1	6.08787	1.68197e-06	Up
ENSMUSG00000071715.11	Ncf4	3.83194	1.69651e-06	Up
ENSMUSG00000039298.16	Cdk5rap2	1.02456	1.72797e-06	Up
ENSMUSG00000027188.8	Pamr1	1.97999	1.74068e-06	Up
ENSMUSG00000060224.3	Pyroxd2	2.77005	1.74462e-06	Up
ENSMUSG00000038205.12	Prkab2	1.40662	1.75146e-06	Up
ENSMUSG00000097039.8	Pvt1	2.2356	1.77537e-06	Up
ENSMUSG00000063605.5	Ccdc102a	2.83325	1.78775e-06	Up
ENSMUSG00000017405.14	Nek8	1.8396	1.81949e-06	Up
ENSMUSG00000027469.16	Tpx2	2.49992	1.83568e-06	Up
ENSMUSG00000031503.13	Col4a2	1.61379	1.84546e-06	Up
ENSMUSG00000039205.16	Ciz1	1.03765	1.84546e-06	Up
ENSMUSG00000028453.10	Fancg	1.3729	1.88349e-06	Up
ENSMUSG00000032246.14	Calml4	2.95218	1.88422e-06	Up
ENSMUSG00000032688.7	Malt1	1.75002	1.88526e-06	Up
ENSMUSG00000067928.6	Zfp760	1.55018	1.89181e-06	Up
ENSMUSG00000003271.17	Sult2b1	4.47445	1.8982e-06	Up
ENSMUSG00000040717.5	Il17rd	1.30249	1.9037e-06	Up
ENSMUSG00000075040.9	Zfp408	1.25021	1.90563e-06	Up
ENSMUSG00000040811.15	Eml2	1.12477	1.91133e-06	Up
ENSMUSG00000034807.9	Colgalt1	1.56278	1.92353e-06	Up
ENSMUSG00000020774.9	Aspa	4.28619	1.94242e-06	Up
ENSMUSG00000033253.18	Szt2	1.11869	1.95267e-06	Up
ENSMUSG00000056917.12	Sipa1	1.30907	1.96166e-06	Up
ENSMUSG00000047534.17	Mis18bp1	3.63767	1.9671e-06	Up
ENSMUSG00000018927.3	Ccl6	2.7312	1.99302e-06	Up
ENSMUSG00000042759.12	Apobr	3.42954	2.01968e-06	Up
ENSMUSG00000050747.14	Trim15	6.12781	2.03727e-06	Up
ENSMUSG00000107364.1	Gm43051	1.93625	2.05265e-06	Up
ENSMUSG00000039187.16	Fanci	3.65816	2.07829e-06	Up
ENSMUSG00000037108.13	Zcwpw1	2.67973	2.1225e-06	Up
ENSMUSG00000059900.14	Tmem40	6.30204	2.12757e-06	Up
ENSMUSG00000068758.7	Il3ra	2.10627	2.14808e-06	Up
ENSMUSG00000028544.14	Slc5a9	6.51241	2.15615e-06	Up
ENSMUSG00000002111.8	Spi1	2.9493	2.19649e-06	Up
ENSMUSG00000034292.13	Traf3ip1	1.21243	2.20677e-06	Up
ENSMUSG00000048402.14	Gli2	3.08877	2.20977e-06	Up
ENSMUSG00000017861.11	Mybl2	2.76979	2.21329e-06	Up
ENSMUSG00000072893.12	4933439C10Rik	1.68756	2.22736e-06	Up
ENSMUSG00000034023.16	Fancd2	2.69524	2.2318e-06	Up
ENSMUSG00000049086.8	Bmyc	4.6176	2.2318e-06	Up
ENSMUSG00000092341.2	Malat1	1.12029	2.26471e-06	Up
ENSMUSG00000021260.8	Hhipl1	3.3372	2.30443e-06	Up
ENSMUSG00000108825.1	Gm45838	2.55091	2.33988e-06	Up
ENSMUSG00000021508.10	Cxcl14	2.91944	2.34213e-06	Up
ENSMUSG00000040234.16	Tm7sf3	1.36496	2.35878e-06	Up
ENSMUSG00000066684.10	Pilrb1	5.29084	2.39618e-06	Up
ENSMUSG00000053198.13	Prx	2.56416	2.42552e-06	Up
ENSMUSG00000037363.9	Letm2	1.89058	2.47069e-06	Up
ENSMUSG00000032691.14	Nlrp3	4.1025	2.47279e-06	Up
ENSMUSG00000103422.1	Gm37536	2.10162	2.47572e-06	Up
ENSMUSG00000020573.17	Pik3cg	2.96765	2.47941e-06	Up
ENSMUSG00000024727.8	Trpm6	4.77872	2.48059e-06	Up
ENSMUSG00000006678.6	Pola1	2.01905	2.4919e-06	Up
ENSMUSG00000044730.15	9930104L06Rik	1.05753	2.50282e-06	Up
ENSMUSG00000042265.13	Trem1	6.28205	2.51352e-06	Up
ENSMUSG00000039959.13	Hip1	2.16513	2.53492e-06	Up
ENSMUSG00000030313.15	Dennd5b	2.19219	2.54456e-06	Up
ENSMUSG00000038943.16	Prc1	2.55079	2.55116e-06	Up
ENSMUSG00000024397.14	Aif1	3.5903	2.57018e-06	Up
ENSMUSG00000026039.9	Sgol2a	3.76465	2.59218e-06	Up
ENSMUSG00000026821.15	Ralgds	1.23134	2.62547e-06	Up
ENSMUSG00000023992.14	Trem2	3.84023	2.63022e-06	Up
ENSMUSG00000015880.13	Ncapg	3.67199	2.65641e-06	Up
ENSMUSG00000027985.14	Lef1	4.00395	2.70188e-06	Up
ENSMUSG00000032883.15	Acsl3	1.4551	2.72635e-06	Up
ENSMUSG00000062169.13	Cnih4	1.7644	2.74615e-06	Up
ENSMUSG00000032624.15	Eml4	1.59088	2.7735e-06	Up
ENSMUSG00000049130.6	C5ar1	2.97483	2.79198e-06	Up
ENSMUSG00000021782.14	Dlg5	1.39668	2.80192e-06	Up
ENSMUSG00000032558.19	Nphp3	1.067	2.80192e-06	Up
ENSMUSG00000057335.11	Cep170	1.79704	2.82373e-06	Up
ENSMUSG00000038418.7	Egr1	2.16189	2.83188e-06	Up
ENSMUSG00000030103.11	Bhlhe40	1.34402	2.85074e-06	Up
ENSMUSG00000014158.12	Trpv4	2.52439	2.85954e-06	Up
ENSMUSG00000027331.15	Knstrn	2.33652	2.86356e-06	Up
ENSMUSG00000095123.1	Gm21781	1.44231	2.87499e-06	Up
ENSMUSG00000097636.7	Mirt1	5.72693	2.88984e-06	Up
ENSMUSG00000024791.10	Cdca5	4.88047	2.89324e-06	Up
ENSMUSG00000031383.8	Dusp9	5.88088	2.92241e-06	Up
ENSMUSG00000033306.14	Lpp	1.55427	2.93349e-06	Up
ENSMUSG00000048327.6	Ckap2l	2.84516	2.95788e-06	Up
ENSMUSG00000035711.4	Dok3	3.19713	2.96818e-06	Up
ENSMUSG00000052105.16	Mtcl1	3.68312	2.98412e-06	Up
ENSMUSG00000062729.11	Ppox	1.01208	2.99826e-06	Up
ENSMUSG00000021678.9	F2rl1	3.1205	3.00764e-06	Up
ENSMUSG00000030707.15	Coro1a	3.34995	3.02425e-06	Up
ENSMUSG00000031169.13	Porcn	3.24824	3.06708e-06	Up
ENSMUSG00000021196.14	Pfkp	2.28836	3.06747e-06	Up
ENSMUSG00000031832.15	Taf1c	1.06126	3.0914e-06	Up
ENSMUSG00000044708.5	Kcnj10	3.26449	3.16935e-06	Up
ENSMUSG00000036555.14	Iqce	1.20216	3.27253e-06	Up
ENSMUSG00000027327.16	1700037H04Rik	1.9864	3.30101e-06	Up
ENSMUSG00000052485.7	Tmem171	4.49184	3.33531e-06	Up
ENSMUSG00000048503.7	Tmem136	2.30956	3.35237e-06	Up
ENSMUSG00000008318.10	Relt	3.76431	3.4e-06	Up
ENSMUSG00000032122.15	Slc37a2	3.10095	3.4135e-06	Up
ENSMUSG00000105453.1	Gm43702	2.6228	3.45143e-06	Up
ENSMUSG00000103945.1	Gm38228	3.35854	3.46442e-06	Up
ENSMUSG00000038593.18	Tctn1	1.17476	3.46638e-06	Up
ENSMUSG00000034324.16	Tmem132c	4.60724	3.4679e-06	Up
ENSMUSG00000032000.17	Birc3	1.02202	3.47411e-06	Up
ENSMUSG00000024812.9	Tjp2	1.78999	3.48163e-06	Up
ENSMUSG00000020122.16	Egfr	1.12452	3.48342e-06	Up
ENSMUSG00000026941.16	Mamdc4	1.92036	3.50886e-06	Up
ENSMUSG00000030346.16	Rad51ap1	3.93746	3.50886e-06	Up
ENSMUSG00000042961.13	Egflam	2.15917	3.53487e-06	Up
ENSMUSG00000063142.14	Kcnma1	2.95975	3.65238e-06	Up
ENSMUSG00000106427.1	Gm42820	3.28496	3.65968e-06	Up
ENSMUSG00000036611.5	Eepd1	1.75408	3.67144e-06	Up
ENSMUSG00000106837.1	D630030B08Rik	3.66765	3.70514e-06	Up
ENSMUSG00000031802.9	Phxr4	3.292	3.71666e-06	Up
ENSMUSG00000001995.9	Sipa1l2	2.02824	3.7239e-06	Up
ENSMUSG00000028233.6	Tgs1	1.23559	3.7374e-06	Up
ENSMUSG00000110730.1	AC118476.2	5.45952	3.78014e-06	Up
ENSMUSG00000035798.14	Zdhhc17	1.10372	3.83704e-06	Up
ENSMUSG00000033313.11	Fbxl8	1.60081	3.84054e-06	Up
ENSMUSG00000099397.1	Gm7809	3.39852	3.86241e-06	Up
ENSMUSG00000024913.16	Lrp5	1.539	3.87763e-06	Up
ENSMUSG00000050271.12	Prag1	1.96426	3.91378e-06	Up
ENSMUSG00000056758.14	Hmga2	4.41531	3.94267e-06	Up
ENSMUSG00000024300.16	Myo1f	3.48543	4.03092e-06	Up
ENSMUSG00000039735.15	Fnbp1l	1.16378	4.03102e-06	Up
ENSMUSG00000021665.8	Hexb	2.35137	4.0487e-06	Up
ENSMUSG00000002059.18	Rab34	1.45879	4.06302e-06	Up
ENSMUSG00000113328.1	AC154347.1	1.29393	4.07112e-06	Up
ENSMUSG00000031253.15	Srpx2	2.65008	4.11254e-06	Up
ENSMUSG00000034422.14	Parp14	2.10795	4.17055e-06	Up
ENSMUSG00000005124.9	Wisp1	3.38771	4.1961e-06	Up
ENSMUSG00000021338.17	Carmil1	1.14928	4.22478e-06	Up
ENSMUSG00000074802.11	Gas2l3	1.45357	4.24365e-06	Up
ENSMUSG00000087142.7	Gm12454	3.19304	4.30105e-06	Up
ENSMUSG00000040204.6	Pclaf	3.18296	4.3115e-06	Up
ENSMUSG00000029581.14	Fscn1	2.67326	4.33145e-06	Up
ENSMUSG00000031722.10	Hp	4.05773	4.34252e-06	Up
ENSMUSG00000090863.1	A530084C06Rik	5.61783	4.40449e-06	Up
ENSMUSG00000029082.17	Bst1	2.64843	4.44329e-06	Up
ENSMUSG00000033904.16	Ccp110	1.07661	4.46161e-06	Up
ENSMUSG00000074259.10	Gramd2	5.21942	4.49605e-06	Up
ENSMUSG00000000202.9	Btbd17	4.08228	4.53975e-06	Up
ENSMUSG00000074813.12	Gm14005	3.2045	4.5458e-06	Up
ENSMUSG00000023947.7	Nfkbie	2.41561	4.58328e-06	Up
ENSMUSG00000010651.4	Acaa1b	4.59227	4.61327e-06	Up
ENSMUSG00000063193.8	Cd300lb	3.56232	4.65553e-06	Up
ENSMUSG00000040247.5	Tbc1d10c	4.61079	4.65658e-06	Up
ENSMUSG00000026073.13	Il1r2	5.07921	4.70529e-06	Up
ENSMUSG00000064061.13	Dzip3	1.63022	4.73719e-06	Up
ENSMUSG00000094651.2	Gal3st2	5.74955	4.77536e-06	Up
ENSMUSG00000028488.15	Sh3gl2	3.04907	4.83096e-06	Up
ENSMUSG00000004565.15	Pnpla6	1.37369	4.85661e-06	Up
ENSMUSG00000027939.11	Nup210l	3.82286	4.85682e-06	Up
ENSMUSG00000024851.13	Pitpnm1	1.16026	4.88311e-06	Up
ENSMUSG00000047205.12	Dusp18	2.74078	4.89397e-06	Up
ENSMUSG00000001473.6	Tubb6	2.5129	4.90068e-06	Up
ENSMUSG00000042097.17	Zfp239	4.24645	4.96962e-06	Up
ENSMUSG00000031304.18	Il2rg	4.30809	5.03455e-06	Up
ENSMUSG00000110235.1	Gm5086	5.35461	5.05418e-06	Up
ENSMUSG00000031214.13	Ophn1	1.18981	5.07395e-06	Up
ENSMUSG00000062761.7	Zfp512	1.29996	5.1276e-06	Up
ENSMUSG00000000579.14	Dynlt1c	1.4915	5.13266e-06	Up
ENSMUSG00000042659.15	Arrdc4	1.2919	5.20281e-06	Up
ENSMUSG00000040613.14	Apobec1	3.43815	5.21328e-06	Up
ENSMUSG00000103088.1	Pcdhgb6	1.94121	5.2179e-06	Up
ENSMUSG00000080767.1	Gm15595	5.60996	5.22329e-06	Up
ENSMUSG00000026688.5	Mgst3	1.66551	5.24052e-06	Up
ENSMUSG00000068099.4	1500009C09Rik	5.79481	5.31911e-06	Up
ENSMUSG00000033377.14	Palmd	2.05984	5.36599e-06	Up
ENSMUSG00000034317.14	Trim59	3.2854	5.42581e-06	Up
ENSMUSG00000099398.1	Ms4a14	6.02731	5.44373e-06	Up
ENSMUSG00000025407.7	Gli1	3.11241	5.44706e-06	Up
ENSMUSG00000024330.16	Col11a2	2.99605	5.47416e-06	Up
ENSMUSG00000052151.12	Plpp2	1.78373	5.47416e-06	Up
ENSMUSG00000051506.16	Wdfy4	3.60058	5.52592e-06	Up
ENSMUSG00000033589.3	Reep4	1.87674	5.5455e-06	Up
ENSMUSG00000025060.14	Slk	1.3034	5.56128e-06	Up
ENSMUSG00000103749.1	Pcdhgb5	1.54845	5.5616e-06	Up
ENSMUSG00000085421.1	4732490B19Rik	3.99873	5.583e-06	Up
ENSMUSG00000028693.15	Nasp	1.19387	5.60098e-06	Up
ENSMUSG00000046806.13	3110062M04Rik	1.54427	5.64934e-06	Up
ENSMUSG00000029769.16	Ccdc136	3.18296	5.66414e-06	Up
ENSMUSG00000102748.1	Pcdhgb2	1.76898	5.67746e-06	Up
ENSMUSG00000030935.15	Acsm3	3.45509	5.69806e-06	Up
ENSMUSG00000075707.5	Dio3	5.07944	5.70585e-06	Up
ENSMUSG00000031891.6	Hsd11b2	5.30033	5.70754e-06	Up
ENSMUSG00000073599.9	Ecscr	2.22906	5.80673e-06	Up
ENSMUSG00000058818.13	Pirb	3.22859	5.81648e-06	Up
ENSMUSG00000049001.5	Ndnf	4.81595	5.86407e-06	Up
ENSMUSG00000022512.2	Cldn1	4.74679	5.87136e-06	Up
ENSMUSG00000041642.18	Kif21b	2.06536	5.9117e-06	Up
ENSMUSG00000018008.7	Cyth4	3.38395	5.98662e-06	Up
ENSMUSG00000055994.15	Nod2	3.11866	6.01589e-06	Up
ENSMUSG00000022096.14	Hr	2.5689	6.02243e-06	Up
ENSMUSG00000006589.8	Aprt	2.04381	6.04589e-06	Up
ENSMUSG00000025925.14	Terf1	1.15017	6.04589e-06	Up
ENSMUSG00000086564.9	Cd101	5.22542	6.05651e-06	Up
ENSMUSG00000042644.8	Itpr3	1.95625	6.05863e-06	Up
ENSMUSG00000029377.5	Ereg	5.88103	6.14801e-06	Up
ENSMUSG00000037106.8	Fer1l6	4.8785	6.23012e-06	Up
ENSMUSG00000022148.15	Fyb	3.6122	6.29226e-06	Up
ENSMUSG00000032076.19	Cadm1	2.43831	6.31766e-06	Up
ENSMUSG00000032815.16	Fanca	2.84658	6.34785e-06	Up
ENSMUSG00000029273.10	Sult1d1	5.91041	6.35354e-06	Up
ENSMUSG00000021569.10	Trip13	4.0843	6.55142e-06	Up
ENSMUSG00000108238.1	Gm43984	2.11556	6.56169e-06	Up
ENSMUSG00000057092.12	Fxyd3	2.19955	6.62824e-06	Up
ENSMUSG00000026833.18	Olfm1	3.19168	6.65277e-06	Up
ENSMUSG00000023045.12	Soat2	2.35865	6.7076e-06	Up
ENSMUSG00000038126.17	Mphosph9	1.3399	6.71022e-06	Up
ENSMUSG00000036606.16	Plxnb2	1.44429	6.77786e-06	Up
ENSMUSG00000071064.13	Zfp827	1.5648	6.78513e-06	Up
ENSMUSG00000056498.13	Tmem154	2.72923	6.84188e-06	Up
ENSMUSG00000073423.9	Zfp414	1.34807	6.84188e-06	Up
ENSMUSG00000030562.17	Nox4	2.85306	6.87212e-06	Up
ENSMUSG00000029510.15	Gpc2	5.06732	6.87854e-06	Up
ENSMUSG00000047910.6	Pcdhb16	4.15262	6.95074e-06	Up
ENSMUSG00000020101.14	Vsir	2.44746	7.02572e-06	Up
ENSMUSG00000028273.15	Pdlim5	1.05196	7.04343e-06	Up
ENSMUSG00000022377.16	Asap1	1.29038	7.07399e-06	Up
ENSMUSG00000030309.16	Caprin2	1.41699	7.17369e-06	Up
ENSMUSG00000054115.11	Skp2	2.04947	7.21377e-06	Up
ENSMUSG00000097859.1	Gm26601	2.24383	7.34169e-06	Up
ENSMUSG00000031502.11	Col4a1	1.50305	7.51443e-06	Up
ENSMUSG00000044628.4	Rnf208	2.72163	7.65474e-06	Up
ENSMUSG00000028362.2	Tnfsf8	4.55013	7.68488e-06	Up
ENSMUSG00000079559.4	Gm684	3.5142	7.78235e-06	Up
ENSMUSG00000047497.9	Adamts12	2.40752	7.82034e-06	Up
ENSMUSG00000070390.12	Nlrp1b	4.72207	7.87592e-06	Up
ENSMUSG00000063021.3	Hist1h2ak	2.76511	7.88789e-06	Up
ENSMUSG00000060131.11	Atp8b4	4.61502	7.93577e-06	Up
ENSMUSG00000051220.2	Ercc6l	3.62362	7.9856e-06	Up
ENSMUSG00000028197.4	Col24a1	5.92727	8.10009e-06	Up
ENSMUSG00000024960.8	Plcb3	1.47868	8.11651e-06	Up
ENSMUSG00000103567.1	Pcdhga5	2.40583	8.28216e-06	Up
ENSMUSG00000105456.1	Gm43745	5.83257	8.29396e-06	Up
ENSMUSG00000032066.9	Bco2	3.86349	8.31143e-06	Up
ENSMUSG00000097566.1	A930024N18Rik	5.15719	8.32017e-06	Up
ENSMUSG00000022194.15	Pabpn1	1.02625	8.35922e-06	Up
ENSMUSG00000022887.8	Masp1	3.01662	8.38407e-06	Up
ENSMUSG00000097246.1	Gm26890	1.594	8.41395e-06	Up
ENSMUSG00000103276.1	Gm37917	1.80936	8.62735e-06	Up
ENSMUSG00000089952.1	4933413C19Rik	2.10159	8.62812e-06	Up
ENSMUSG00000057894.10	Zfp329	1.22133	8.63287e-06	Up
ENSMUSG00000102418.1	Sh2d1b1	5.57777	8.6675e-06	Up
ENSMUSG00000036523.16	Greb1	5.52806	8.69163e-06	Up
ENSMUSG00000092300.7	Cdk3-ps	5.42259	8.72094e-06	Up
ENSMUSG00000100303.1	2600014E21Rik	5.45398	8.77322e-06	Up
ENSMUSG00000058099.15	Nfam1	2.89348	8.89873e-06	Up
ENSMUSG00000107992.1	Gm44223	5.53359	8.94335e-06	Up
ENSMUSG00000079489.2	C030013D06Rik	3.40021	8.97724e-06	Up
ENSMUSG00000029482.4	Aacs	1.33062	8.98724e-06	Up
ENSMUSG00000031015.8	Swap70	1.12002	9.00442e-06	Up
ENSMUSG00000074361.10	C5ar2	4.72911	9.09191e-06	Up
ENSMUSG00000085396.7	Firre	1.11842	9.09191e-06	Up
ENSMUSG00000015652.9	Steap1	5.89398	9.11263e-06	Up
ENSMUSG00000104693.1	Gm42941	2.05107	9.15199e-06	Up
ENSMUSG00000022439.9	Parvg	3.29063	9.224e-06	Up
ENSMUSG00000109864.1	Eid3	2.2404	9.2268e-06	Up
ENSMUSG00000026708.16	Cenpl	2.02854	9.38432e-06	Up
ENSMUSG00000040133.2	Gpr176	4.12353	9.39939e-06	Up
ENSMUSG00000021177.16	Tdp1	1.09539	9.51222e-06	Up
ENSMUSG00000103674.1	Gm37699	1.52203	9.58303e-06	Up
ENSMUSG00000010797.6	Wnt2	4.51857	9.59445e-06	Up
ENSMUSG00000015451.16	C4a	2.92771	9.64702e-06	Up
ENSMUSG00000024942.16	Capn1	1.24931	9.69267e-06	Up
ENSMUSG00000031885.14	Cbfb	1.31073	9.73555e-06	Up
ENSMUSG00000001403.13	Ube2c	2.91187	9.76721e-06	Up
ENSMUSG00000052212.6	Cd177	5.43144	9.79879e-06	Up
ENSMUSG00000113424.1	AL607131.1	1.45658	9.80474e-06	Up
ENSMUSG00000023755.9	Rhebl1	4.18184	9.86223e-06	Up
ENSMUSG00000055541.17	Lair1	2.97976	9.86519e-06	Up
ENSMUSG00000028189.12	Ctbs	1.72146	9.90787e-06	Up
ENSMUSG00000107177.1	Gm43845	5.8416	9.90787e-06	Up
ENSMUSG00000102278.1	Gm37145	5.78088	9.93826e-06	Up
ENSMUSG00000032661.9	Oas3	3.74281	1.00674e-05	Up
ENSMUSG00000029156.11	Sgcb	1.71225	1.01505e-05	Up
ENSMUSG00000037815.6	Ctnna1	1.56942	1.02044e-05	Up
ENSMUSG00000046768.13	Rhoj	1.41084	1.02539e-05	Up
ENSMUSG00000105378.1	Gm42515	4.1136	1.0274e-05	Up
ENSMUSG00000110405.1	Gm45534	2.80122	1.02995e-05	Up
ENSMUSG00000039629.14	Strip2	4.54079	1.03061e-05	Up
ENSMUSG00000029204.7	Rhoh	3.70906	1.045e-05	Up
ENSMUSG00000036553.16	Sh3tc1	1.2241	1.04723e-05	Up
ENSMUSG00000018819.10	Lsp1	2.65498	1.05059e-05	Up
ENSMUSG00000038305.14	Spats2l	2.2855	1.05145e-05	Up
ENSMUSG00000029370.10	Rassf6	1.95918	1.05525e-05	Up
ENSMUSG00000026600.12	Soat1	1.46059	1.05886e-05	Up
ENSMUSG00000026765.12	Lypd6b	3.73991	1.06888e-05	Up
ENSMUSG00000106859.1	Gm42737	5.24258	1.07031e-05	Up
ENSMUSG00000034593.16	Myo5a	2.10955	1.07565e-05	Up
ENSMUSG00000051246.3	Msantd1	2.51288	1.08147e-05	Up
ENSMUSG00000034040.16	Wbscr17	3.50943	1.08993e-05	Up
ENSMUSG00000036813.11	Entpd8	4.35024	1.09743e-05	Up
ENSMUSG00000032783.8	Troap	3.4652	1.10185e-05	Up
ENSMUSG00000103948.1	4930594C11Rik	2.75509	1.13122e-05	Up
ENSMUSG00000024097.10	Srsf7	1.11394	1.13726e-05	Up
ENSMUSG00000032299.10	Commd4	1.00156	1.13948e-05	Up
ENSMUSG00000022159.16	Rab2b	1.99903	1.14827e-05	Up
ENSMUSG00000021668.15	Polk	1.07943	1.1498e-05	Up
ENSMUSG00000034868.8	Myl12b	1.26279	1.15734e-05	Up
ENSMUSG00000105302.1	Gm19817	5.5995	1.16285e-05	Up
ENSMUSG00000023909.3	Paqr4	2.19442	1.16689e-05	Up
ENSMUSG00000024388.10	Myo7b	5.67426	1.16902e-05	Up
ENSMUSG00000037572.16	Wdhd1	1.86621	1.20398e-05	Up
ENSMUSG00000028926.15	Cdk14	2.45204	1.20461e-05	Up
ENSMUSG00000031628.9	Casp3	2.61123	1.21369e-05	Up
ENSMUSG00000005320.9	Fgfr4	2.8247	1.235e-05	Up
ENSMUSG00000020788.15	Atp2a3	2.45323	1.23833e-05	Up
ENSMUSG00000030074.9	Gxylt2	3.14472	1.24049e-05	Up
ENSMUSG00000052085.6	Dock8	2.26926	1.24746e-05	Up
ENSMUSG00000030649.18	Anapc15	1.16807	1.25027e-05	Up
ENSMUSG00000023079.14	Gtf2ird1	1.37164	1.25454e-05	Up
ENSMUSG00000097726.7	9530036O11Rik	5.58862	1.26374e-05	Up
ENSMUSG00000022064.9	Pibf1	1.69787	1.27432e-05	Up
ENSMUSG00000032193.9	Ldlr	1.08468	1.27621e-05	Up
ENSMUSG00000044827.10	Tlr1	4.2115	1.2766e-05	Up
ENSMUSG00000032440.13	Tgfbr2	2.35252	1.28443e-05	Up
ENSMUSG00000044092.8	C130050O18Rik	4.05979	1.29156e-05	Up
ENSMUSG00000052353.13	Cemip	6.17033	1.29156e-05	Up
ENSMUSG00000024007.14	Ppil1	1.7074	1.30354e-05	Up
ENSMUSG00000020253.15	Ppm1m	1.9435	1.31226e-05	Up
ENSMUSG00000089824.10	Rbm12	1.02791	1.31748e-05	Up
ENSMUSG00000106617.1	Gm36266	4.00757	1.33165e-05	Up
ENSMUSG00000022849.4	Hspbap1	1.47248	1.33234e-05	Up
ENSMUSG00000025888.5	Casp1	5.51658	1.33608e-05	Up
ENSMUSG00000033114.11	Slc35d2	2.16278	1.33959e-05	Up
ENSMUSG00000040631.8	Dok4	2.1427	1.35182e-05	Up
ENSMUSG00000060962.12	Dmkn	4.19167	1.35902e-05	Up
ENSMUSG00000084897.1	Gm14226	3.92754	1.35902e-05	Up
ENSMUSG00000032258.15	Lca5	2.44713	1.3639e-05	Up
ENSMUSG00000046295.13	Ankle1	3.08652	1.36702e-05	Up
ENSMUSG00000022324.14	Matn2	1.79851	1.36946e-05	Up
ENSMUSG00000043157.7	Arl11	2.96659	1.3745e-05	Up
ENSMUSG00000020151.16	Ptprr	4.1662	1.3828e-05	Up
ENSMUSG00000020808.3	Fam64a	3.99252	1.39352e-05	Up
ENSMUSG00000035783.8	Acta2	3.75138	1.40951e-05	Up
ENSMUSG00000023015.13	Racgap1	2.25082	1.41057e-05	Up
ENSMUSG00000048997.17	Atxn7l2	1.78602	1.43075e-05	Up
ENSMUSG00000000282.12	Mnt	1.03404	1.43696e-05	Up
ENSMUSG00000029716.13	Tfr2	5.22316	1.44007e-05	Up
ENSMUSG00000113570.1	AC124739.3	2.58223	1.46214e-05	Up
ENSMUSG00000050288.6	Fzd2	2.81869	1.47173e-05	Up
ENSMUSG00000027715.9	Ccna2	2.27664	1.47627e-05	Up
ENSMUSG00000047878.12	A4galt	3.13629	1.4788e-05	Up
ENSMUSG00000024235.10	Map3k8	2.01224	1.502e-05	Up
ENSMUSG00000031398.13	Plxna3	1.12178	1.51495e-05	Up
ENSMUSG00000104429.1	2610034O05Rik	5.07336	1.53964e-05	Up
ENSMUSG00000056174.8	Col8a2	4.12701	1.54763e-05	Up
ENSMUSG00000054752.16	Fsd1l	1.97761	1.54887e-05	Up
ENSMUSG00000043243.15	Fam129c	2.14727	1.562e-05	Up
ENSMUSG00000037465.9	Klf10	1.21973	1.56778e-05	Up
ENSMUSG00000021720.10	Rnf180	2.99908	1.56792e-05	Up
ENSMUSG00000022876.17	Samsn1	3.53434	1.60105e-05	Up
ENSMUSG00000057409.6	Zfp53	1.58592	1.61123e-05	Up
ENSMUSG00000042524.13	Sun2	1.10917	1.61971e-05	Up
ENSMUSG00000104687.1	Gm42899	5.44031	1.63823e-05	Up
ENSMUSG00000030254.16	Rad18	3.09911	1.641e-05	Up
ENSMUSG00000047728.12	BC025446	6.30638	1.65038e-05	Up
ENSMUSG00000038225.15	Primpol	1.3594	1.65473e-05	Up
ENSMUSG00000002384.2	Bmp8b	5.4487	1.66613e-05	Up
ENSMUSG00000066892.14	Fbxl12	1.38434	1.67426e-05	Up
ENSMUSG00000001467.5	Cyp51	1.71587	1.68738e-05	Up
ENSMUSG00000105586.1	Gm43009	2.12541	1.69214e-05	Up
ENSMUSG00000066877.11	Nck2	1.75212	1.7139e-05	Up
ENSMUSG00000024910.4	Ctsw	3.81823	1.71687e-05	Up
ENSMUSG00000028435.8	Aqp3	5.06543	1.72259e-05	Up
ENSMUSG00000043065.12	Spice1	1.39481	1.72745e-05	Up
ENSMUSG00000063439.7	B9d2	2.06367	1.73329e-05	Up
ENSMUSG00000034748.16	Sirt6	1.17027	1.73654e-05	Up
ENSMUSG00000029179.14	Zcchc4	1.08687	1.74e-05	Up
ENSMUSG00000018171.9	Vmp1	1.24074	1.7418e-05	Up
ENSMUSG00000044254.6	Pcsk9	4.29508	1.74694e-05	Up
ENSMUSG00000016496.7	Cd274	2.78955	1.75128e-05	Up
ENSMUSG00000008496.19	Pou2f2	3.35019	1.75274e-05	Up
ENSMUSG00000056258.8	Kcnq3	3.16502	1.75274e-05	Up
ENSMUSG00000044712.15	Slc38a6	1.34503	1.75436e-05	Up
ENSMUSG00000104344.1	Gm38077	1.47009	1.76941e-05	Up
ENSMUSG00000027883.15	Gpsm2	2.2702	1.77197e-05	Up
ENSMUSG00000062007.13	Hsh2d	3.94787	1.7802e-05	Up
ENSMUSG00000025001.11	Hells	2.64782	1.78057e-05	Up
ENSMUSG00000038608.15	Dock10	3.10357	1.78654e-05	Up
ENSMUSG00000097119.1	B230354K17Rik	1.30528	1.81588e-05	Up
ENSMUSG00000044162.12	Tnip3	4.0964	1.8235e-05	Up
ENSMUSG00000028613.14	Lrp8	2.5155	1.82654e-05	Up
ENSMUSG00000090958.2	Lrrc32	3.14047	1.84343e-05	Up
ENSMUSG00000043008.8	Klhl6	2.59578	1.8704e-05	Up
ENSMUSG00000104969.1	Gm43445	2.67956	1.8704e-05	Up
ENSMUSG00000003779.15	Kif20a	2.70084	1.87241e-05	Up
ENSMUSG00000031310.16	Zmym3	1.25924	1.87742e-05	Up
ENSMUSG00000022367.7	Has2	3.65146	1.88268e-05	Up
ENSMUSG00000029309.7	Sparcl1	2.84927	1.8868e-05	Up
ENSMUSG00000073591.4	Pcdhb22	1.8887	1.8955e-05	Up
ENSMUSG00000059493.13	Nhs	4.02074	1.90456e-05	Up
ENSMUSG00000030089.15	Slc41a3	2.16107	1.9051e-05	Up
ENSMUSG00000057135.12	Scimp	5.30637	1.93853e-05	Up
ENSMUSG00000021403.3	Serpinb9b	5.02661	1.96818e-05	Up
ENSMUSG00000027460.7	Angpt4	4.4676	1.97073e-05	Up
ENSMUSG00000021823.9	Vcl	1.84793	2.00383e-05	Up
ENSMUSG00000092274.2	Neat1	3.01434	2.0054e-05	Up
ENSMUSG00000035458.15	Tnni3	3.28471	2.01582e-05	Up
ENSMUSG00000022026.6	Olfm4	4.19009	2.02604e-05	Up
ENSMUSG00000026620.11	Mark1	2.95532	2.02963e-05	Up
[truncated: 5,023 more rows]
