# Supplementary material for: Desmoplasia and oncogene driven acinar-to-ductal metaplasia are concurrent events during acinar cell-derived pancreatic cancer initiation in young adult mice
Source: PLoS One. 2019 Sep 6;14(9):e0221810. doi: 10.1371/journal.pone.0221810 (PMC6731019; doi:10.1371/journal.pone.0221810)
Supplement: S5 Table — (XLSX) [file pone.0221810.s007.xlsx]

## Sheet: Collagens in ADM
Table S3: The expression of collagens is increased in regions of ADM
Gene Name	Gene Symbol	log2(Fold Change)	Adjusted P value	HP VS ADM (Up/Down)
collagen, type I, alpha 1	Col1a1	5.14544	1.31944e-74	Up
collagen, type I, alpha 2	Col1a2	4.5965	1.35409e-85	Up
collagen, type III, alpha 1	Col3a1	4.03131	5.82414e-79	Up
collagen, type IV, alpha 1	Col4a1	1.74184	1.40542e-42	Up
collagen, type IV, alpha 2	Col4a2	1.8684	3.65094e-41	Up
collagen, type IV, alpha 4	Col4a4	1.45469	0.00616126	Up
collagen, type IV, alpha 5	Col4a5	1.21565	1.19745e-06	Up
collagen, type IV, alpha 6	Col4a6	1.64368	2.91612e-05	Up
collagen, type V, alpha 1	Col5a1	3.48124	7.37582e-37	Up
collagen, type V, alpha 2	Col5a2	4.27899	3.62305e-96	Up
collagen, type V, alpha 3	Col5a3	1.45925	3.15759e-05	Up
collagen, type VI, alpha 1	Col6a1	2.80813	9.81928e-39	Up
collagen, type VI, alpha 2	Col6a2	2.5746	3.48826e-41	Up
collagen, type VI, alpha 3	Col6a3	2.81993	2.09407e-46	Up
predicted gene 7455	Col6a5	4.47271	0.000425853	Up
collagen, type VI, alpha 6	Col6a6	1.88629	2.13074e-09	Up
collagen, type VII, alpha 1	Col7a1	-2.61251	1.03295e-47	Down
collagen, type VIII, alpha 1	Col8a1	7.0308	3.74742e-138	Up
collagen, type VIII, alpha 2	Col8a2	5.21821	2.46122e-36	Up
collagen, type IX, alpha 3	Col9a3	3.4353	3.78793e-08	Up
collagen, type X, alpha 1	Col10a1	7.47821	7.89437e-09	Up
collagen, type XI, alpha 1	Col11a1	7.0155	3.88298e-13	Up
collagen, type XI, alpha 2	Col11a2	3.10859	1.19332e-05	Up
collagen, type XII, alpha 1	Col12a1	6.8283	4.66511e-122	Up
collagen, type XIV, alpha 1	Col14a1	1.97743	1.69923e-14	Up
collagen, type XV, alpha 1	Col15a1	2.94521	8.41994e-49	Up
collagen, type XVI, alpha 1	Col16a1	3.92036	4.30652e-65	Up
collagen, type XVIII, alpha 1	Col18a1	3.16887	3.15652e-65	Up
collagen, type XXIII, alpha 1	Col23a1	2.41627	0.0015568	Up
collagen, type XXIV, alpha 1	Col24a1	5.83394	2.66962e-06	Up
collagen, type XXV, alpha 1	Col25a1	3.65977	0.00410242	Up
collagen, type XXVI, alpha 1	Col26a1	3.67002	0.00319412	Up
collagen, type XXVII, alpha 1	Col27a1	4.02095	6.41709e-33	Up
Table S3: The expression of collagens is increased in regions of ADM. Differential gene expression analysis of HP and ADM data sets identify the differential expression of collagens in regions of ADM. Significant differential gene expression in this table is defined as an observed fold change of > 2 and an adjusted P value < 0.001.
